# Supplementary material for: Identifying All Moiety Conservation Laws in Genome-Scale Metabolic Networks
Source: PLoS One. 2014 Jul 2;9(7):e100750. doi: 10.1371/journal.pone.0100750 (PMC4079565; doi:10.1371/journal.pone.0100750)
Supplement: Material S1 — Independent MCLs found in the human reactome Recon-2 as well as in the six tissue-specific networks tested. (GZ) [file pone.0100750.s002.gz]

Archive with 8 entries (7 files):
- poolshuman
- poolshuman/poolsRecon2.dat
- poolshuman/poolsneuronal.dat
- poolshuman/poolsliver.dat
- poolshuman/poolsheart.dat
- poolshuman/poolsglia.dat
- poolshuman/poolsbreast.dat
- poolshuman/poolsbone.dat
