# Supplementary material for: Identifying All Moiety Conservation Laws in Genome-Scale Metabolic Networks
Source: PLoS One. 2014 Jul 2;9(7):e100750. doi: 10.1371/journal.pone.0100750 (PMC4079565; doi:10.1371/journal.pone.0100750)
Supplement: Material S1 — Independent MCLs found in the human reactome Recon-2 as well as in the six tissue-specific networks tested. (GZ) [file pone.0100750.s002.gz › poolshuman/poolsRecon2.dat]

There are 397 linearly independent conserved pools, engaging   1135 metabolites 
 They generate all the conservation laws 
pool number 1 engages 2 metabolites: 
nadph[m]  26  1
nadp[m]  30  1
pool number 2 engages 3 metabolites: 
3hpcoa[c]  127  1
3hpp[c]  128  1
msa[c]  130  1
pool number 3 engages 3 metabolites: 
5hoxindact[m]  207  1
5hoxindoa[m]  208  1
CE1918[m]  3519  1
pool number 4 engages 3 metabolites: 
5hxkyn[c]  211  1
5hxkynam[c]  212  1
46dhoxquin[c]  213  1
pool number 5 engages 2 metabolites: 
m2mn[c]  236  1
mn[c]  238  1
pool number 6 engages 2 metabolites: 
adprib[m]  452  1
r5p[m]  453  1
pool number 7 engages 2 metabolites: 
acg5p[m]  531  1
acg5sa[m]  532  1
pool number 8 engages 2 metabolites: 
id3acald[m]  595  1
ind3ac[m]  596  1
pool number 9 engages 3 metabolites: 
apoC[c]  646  1
apoC_Lys[c]  648  1
apoC_Lys_btn[c]  652  1
pool number 10 engages 3 metabolites: 
apoC[m]  649  1
apoC_Lys[m]  651  1
apoC_Lys_btn[m]  654  1
pool number 11 engages 2 metabolites: 
bdg2hc[c]  808  1
2coum[c]  809  1
pool number 12 engages 3 metabolites: 
c2m26dcoa[m]  882  1
3h26dm5coa[m]  883  1
t2m26dcoa[m]  2681  1
pool number 13 engages 3 metabolites: 
c2m26dcoa[x]  884  1
3h26dm5coa[x]  885  1
t2m26dcoa[x]  2682  1
pool number 14 engages 2 metabolites: 
cbl1[m]  903  1
adocbl[m]  904  1
pool number 15 engages 3 metabolites: 
cmp[g]  984  1
cmpacna[g]  986  1
cdpea[g]  4320  1
pool number 16 engages 2 metabolites: 
ntm2amep[c]  1016  1
cmpntm2amep[c]  1017  1
pool number 17 engages 2 metabolites: 
focytC[m]  1073  1
ficytC[m]  1074  1
pool number 18 engages 2 metabolites: 
arg_D[x]  1130  1
5g2oxpt[x]  1131  1
pool number 19 engages 2 metabolites: 
dcyt[m]  1136  1
dcmp[m]  1137  1
pool number 20 engages 2 metabolites: 
dna[n]  1277  1
dna5mtc[n]  1278  1
pool number 21 engages 2 metabolites: 
orn_D[x]  1327  1
5a2opntn[x]  1328  1
pool number 22 engages 2 metabolites: 
pro_D[x]  1335  1
1p2cbxl[x]  1336  1
pool number 23 engages 5 metabolites: 
coke[r]  997  1
egme[r]  998  1
ecgon[r]  1357  1
pecgon[r]  1358  1
pecgoncoa[r]  2495  1
pool number 24 engages 2 metabolites: 
e4hglu[c]  1364  1
4h2oglt[c]  1365  1
pool number 25 engages 3 metabolites: 
s2l2n2m2m[c]  1376  1
s2l2n2m2mn[c]  1377  1
l2n2m2mn[c]  2649  1
pool number 26 engages 2 metabolites: 
n2m2nm[c]  1378  1
n2m2nmn[c]  1379  1
pool number 27 engages 2 metabolites: 
2ameph[c]  1399  1
cmp2amep[c]  1400  1
pool number 28 engages 2 metabolites: 
etfox[m]  1419  1
etfrd[m]  1420  1
pool number 29 engages 2 metabolites: 
tdeACP[c]  1677  1
ttdcea[c]  1678  1
pool number 30 engages 2 metabolites: 
ocdcyaACP[c]  1691  1
ocdcya[c]  1692  1
pool number 31 engages 3 metabolites: 
lpro[m]  1954  1
alpro[m]  1955  1
dhlpro[m]  1956  1
pool number 32 engages 2 metabolites: 
3htmelys[m]  1978  1
4tmeabut[m]  1979  1
pool number 33 engages 2 metabolites: 
glac[m]  1983  1
glcr[m]  1984  1
pool number 34 engages 2 metabolites: 
hmgcoa[r]  2117  1
mev_R[r]  2118  1
pool number 35 engages 2 metabolites: 
im4act[m]  2186  1
im4ac[m]  2187  1
pool number 36 engages 3 metabolites: 
Lcyst[m]  2214  1
3spyr[m]  2215  1
sl_L[m]  2654  1
pool number 37 engages 2 metabolites: 
ACP[m]  2285  1
malACP[m]  2286  1
pool number 38 engages 2 metabolites: 
2mcacn[c]  2318  1
micit[c]  2319  1
pool number 39 engages 2 metabolites: 
n4abutn[m]  2336  1
4aabutn[m]  2337  1
pool number 40 engages 2 metabolites: 
didp[m]  2379  1
ditp[m]  2380  1
pool number 41 engages 2 metabolites: 
idp[m]  2383  1
itp[m]  2384  1
pool number 42 engages 2 metabolites: 
nmptrc[c]  2392  1
1mpyr[c]  2393  1
pool number 43 engages 2 metabolites: 
nicrnt[m]  2394  1
dnad[m]  2395  1
pool number 44 engages 2 metabolites: 
dcmp[l]  2411  1
dcyt[l]  2412  1
pool number 45 engages 2 metabolites: 
damp[l]  2419  1
dad_2[l]  2420  1
pool number 46 engages 2 metabolites: 
dgmp[l]  2422  1
dgsn[l]  2423  1
pool number 47 engages 2 metabolites: 
camp[g]  2485  1
amp[g]  2486  1
pool number 48 engages 2 metabolites: 
pail4p_hs[r]  2525  1
pail34p_hs[r]  2526  1
pool number 49 engages 2 metabolites: 
pnto_R[m]  2542  1
4ppan[m]  2543  1
pool number 50 engages 2 metabolites: 
akg[r]  2553  1
4hpro_LT[r]  2555  1
pool number 51 engages 2 metabolites: 
pro_L[r]  2554  1
succ[r]  2556  1
pool number 52 engages 2 metabolites: 
prpncoa[x]  2565  1
3hpcoa[x]  2566  1
pool number 53 engages 2 metabolites: 
pylald[c]  2582  1
peracd[c]  2583  1
pool number 54 engages 2 metabolites: 
pylald[m]  2584  1
peracd[m]  2585  1
pool number 55 engages 2 metabolites: 
dtt[c]  2638  1
dttOX[c]  2640  1
pool number 56 engages 11 metabolites: 
seasmet[n]  1279  1
seahcys[n]  1280  1
seahcys[c]  2634  1
selhcys[c]  2635  1
seasmet[c]  2636  1
selcys[c]  2639  1
seln[c]  2641  1
selcyst[c]  2642  1
selmeth[c]  2643  1
selnp[c]  2644  1
C05708[c]  4672  1
pool number 57 engages 3 metabolites: 
R1coa_hs[r]  2661  1
xolest_hs[r]  2662  1
R2coa_hs[r]  2663  1
pool number 58 engages 2 metabolites: 
nadph[n]  2666  1
nadp[n]  2667  1
pool number 59 engages 3 metabolites: 
CE2242[n]  3229  1
CE2254[n]  3230  1
CE2253[n]  3232  1
pool number 60 engages 2 metabolites: 
T4hcinnm[c]  2683  1
34dhcinm[c]  2684  1
pool number 61 engages 2 metabolites: 
HC00617[c]  2804  1
HC00619[c]  2805  1
pool number 62 engages 9 metabolites: 
lpam[m]  1950  1
alpam[m]  1951  1
dhlam[m]  1952  1
HC00682[m]  2841  1
HC00695[m]  2842  1
2mpdhl[m]  2843  1
HC01377[m]  2844  1
HC01712[m]  2869  1
HC01376[m]  2892  1
pool number 63 engages 2 metabolites: 
pacald[m]  2878  1
pac[m]  2879  1
pool number 64 engages 2 metabolites: 
HC01522[c]  2881  1
HC00460[c]  2882  1
pool number 65 engages 2 metabolites: 
HC00664[c]  2893  1
HC01180[c]  2894  1
pool number 66 engages 2 metabolites: 
2mop[c]  2909  1
HC00900[c]  2910  1
pool number 67 engages 2 metabolites: 
34dhmald[m]  2963  1
34dhoxmand[m]  2964  1
pool number 68 engages 2 metabolites: 
3mox4hpac[m]  2965  1
homoval[m]  2966  1
pool number 69 engages 2 metabolites: 
3m4hpga[m]  2967  1
3mox4hoxm[m]  2968  1
pool number 70 engages 2 metabolites: 
HC00319[c]  2995  1
HC00319[m]  2996  1
pool number 71 engages 2 metabolites: 
adp[l]  2997  1
atp[l]  2998  1
pool number 72 engages 2 metabolites: 
trdrd[n]  3210  1
trdox[n]  3211  1
pool number 73 engages 2 metabolites: 
CE2421[c]  3212  1
CE0713[c]  3213  1
pool number 74 engages 2 metabolites: 
malcoa[n]  3231  1
CE2253[n]  3232  1
pool number 75 engages 2 metabolites: 
CE2254[c]  3239  1
C08281[c]  3240  1
pool number 76 engages 2 metabolites: 
CE2254[m]  3241  1
C08281[m]  3242  1
pool number 77 engages 2 metabolites: 
CE2254[x]  3243  1
C08281[x]  3244  1
pool number 78 engages 2 metabolites: 
CE2257[m]  3245  1
lgnc[m]  3246  1
pool number 79 engages 3 metabolites: 
3ohxccoa[x]  307  1
ttccoa[x]  308  1
lgnc[x]  3247  1
pool number 80 engages 2 metabolites: 
pmtcoa[l]  3248  1
3ohodcoa[l]  3251  1
pool number 81 engages 2 metabolites: 
malcoa[l]  3249  1
co2[l]  3250  1
pool number 82 engages 2 metabolites: 
3ohodcoa[c]  3253  1
CE2248[c]  3254  1
pool number 83 engages 3 metabolites: 
CE2248[n]  3256  1
od2coa[n]  3257  1
stcoa[n]  3258  1
pool number 84 engages 8 metabolites: 
sprm[x]  3261  1
CE1935[x]  3262  1
spmd[x]  3265  1
CE1940[x]  3266  1
CE1943[x]  3269  1
CE1936[x]  3280  1
CE1939[x]  3283  1
N1sprm[x]  3413  1
pool number 85 engages 2 metabolites: 
tcynt[l]  3273  1
CE2011[l]  3274  1
pool number 86 engages 2 metabolites: 
tcynt[n]  3276  1
CE2011[n]  3277  1
pool number 87 engages 3 metabolites: 
thbpt4acam[n]  3285  1
CE2705[n]  3286  1
CE5236[n]  3517  1
pool number 88 engages 2 metabolites: 
CE1787[c]  3287  1
CE2846[c]  3288  1
pool number 89 engages 2 metabolites: 
CE2847[c]  3289  1
CE2848[c]  3290  1
pool number 90 engages 2 metabolites: 
CE2870[g]  3293  1
CE2866[g]  3295  1
pool number 91 engages 3 metabolites: 
CE2870[r]  3296  1
CE2866[r]  3297  1
CE2880[r]  3325  1
pool number 92 engages 2 metabolites: 
CE2873[g]  3302  1
CE2872[g]  3303  1
pool number 93 engages 2 metabolites: 
CE2875[c]  3306  1
CE2874[c]  3307  1
pool number 94 engages 2 metabolites: 
CE2875[g]  3308  1
CE2874[g]  3309  1
pool number 95 engages 2 metabolites: 
CE2875[r]  3310  1
CE2874[r]  3311  1
pool number 96 engages 3 metabolites: 
CE2873[c]  3300  1
CE2872[c]  3301  1
CE2876[c]  3312  1
pool number 97 engages 3 metabolites: 
CE2873[r]  3304  1
CE2872[r]  3305  1
CE2876[r]  3313  1
pool number 98 engages 2 metabolites: 
thyox_L[r]  3315  1
CE2877[r]  3316  1
pool number 99 engages 2 metabolites: 
CE2754[c]  3317  1
CE2878[c]  3318  1
pool number 100 engages 2 metabolites: 
CE2754[r]  3319  1
CE2878[r]  3320  1
pool number 101 engages 2 metabolites: 
triodthy[r]  3322  1
CE2879[r]  3323  1
pool number 102 engages 3 metabolites: 
CE2870[c]  3291  1
CE2866[c]  3292  1
CE2880[c]  3324  1
pool number 103 engages 2 metabolites: 
CE2881[c]  3326  1
CE2885[c]  3327  1
pool number 104 engages 2 metabolites: 
CE2881[r]  3328  1
CE2885[r]  3329  1
pool number 105 engages 2 metabolites: 
CE2882[c]  3330  1
CE2886[c]  3331  1
pool number 106 engages 2 metabolites: 
CE2882[r]  3332  1
CE2886[r]  3333  1
pool number 107 engages 2 metabolites: 
CE2883[c]  3336  1
CE2887[c]  3337  1
pool number 108 engages 2 metabolites: 
CE2883[r]  3338  1
CE2887[r]  3339  1
pool number 109 engages 2 metabolites: 
CE2884[c]  3340  1
CE2888[c]  3341  1
pool number 110 engages 2 metabolites: 
CE2884[r]  3342  1
CE2888[r]  3343  1
pool number 111 engages 2 metabolites: 
CE2915[c]  3346  1
CE4722[c]  3347  1
pool number 112 engages 2 metabolites: 
CE2916[c]  3350  1
CE4723[c]  3351  1
pool number 113 engages 2 metabolites: 
CE2917[c]  3354  1
CE4724[c]  3355  1
pool number 114 engages 2 metabolites: 
CE2839[c]  3360  1
CE2838[c]  3361  1
pool number 115 engages 2 metabolites: 
CE1950[c]  3364  1
cynt[c]  3365  1
pool number 116 engages 2 metabolites: 
CE1950[l]  3368  1
cynt[l]  3369  1
pool number 117 engages 2 metabolites: 
CE1950[n]  3371  1
cynt[n]  3372  1
pool number 118 engages 2 metabolites: 
C01836[c]  3374  1
CE2863[c]  3376  1
pool number 119 engages 2 metabolites: 
C01836[m]  3377  1
CE2862[m]  3378  1
pool number 120 engages 2 metabolites: 
CE2891[c]  3383  1
CE4753[c]  3384  1
pool number 121 engages 3 metabolites: 
CE2858[c]  3380  1
CE2751[c]  3381  1
CE2891[c]  3383  1
pool number 122 engages 2 metabolites: 
17ahprgstrn[m]  3389  1
andrstndn[m]  3390  1
pool number 123 engages 2 metabolites: 
CE1352[g]  3393  1
17ahprgnlone[g]  3394  1
pool number 124 engages 2 metabolites: 
CE1352[l]  3395  1
17ahprgnlone[l]  3396  1
pool number 125 engages 2 metabolites: 
17ahprgnlone[m]  3401  1
dhea[m]  3402  1
pool number 126 engages 2 metabolites: 
prgnlones[g]  3403  1
prgnlone[g]  3404  1
pool number 127 engages 2 metabolites: 
prgnlones[l]  3405  1
prgnlone[l]  3406  1
pool number 128 engages 2 metabolites: 
Lkynr[m]  3408  1
kynate[m]  3409  1
pool number 129 engages 2 metabolites: 
C01507[c]  3425  1
srb_L[c]  3426  1
pool number 130 engages 2 metabolites: 
atp[g]  3428  1
adp[g]  3430  1
pool number 131 engages 2 metabolites: 
pail45p_hs[m]  3431  1
CE5101[m]  3432  1
pool number 132 engages 2 metabolites: 
CE2418[c]  3459  1
CE2422[c]  3460  1
pool number 133 engages 2 metabolites: 
CE2417[c]  3463  1
CE2424[c]  3464  1
pool number 134 engages 2 metabolites: 
CE2420[c]  3467  1
CE0693[c]  3468  1
pool number 135 engages 3 metabolites: 
N1aspmd[x]  3474  1
ptrc[x]  3475  1
C03413[x]  3477  1
pool number 136 engages 2 metabolites: 
estrone[l]  3479  1
nadp[l]  3483  1
pool number 137 engages 4 metabolites: 
CE5250[c]  3497  1
CE5239[c]  3498  1
CE5254[c]  3513  1
CE5241[c]  3759  1
pool number 138 engages 3 metabolites: 
CE5250[m]  3499  1
CE5239[m]  3500  1
CE5241[m]  3760  1
pool number 139 engages 3 metabolites: 
CE5250[r]  3501  1
CE5239[r]  3502  1
CE5241[r]  3761  1
pool number 140 engages 4 metabolites: 
CE5256[c]  3509  1
CE5252[c]  3510  1
CE5242[c]  3533  1
CE5240[c]  3763  1
pool number 141 engages 3 metabolites: 
CE5255[c]  3511  1
CE5251[c]  3512  1
CE5244[c]  3547  1
pool number 142 engages 3 metabolites: 
CE5253[c]  3514  1
CE5249[c]  3515  1
CE5243[c]  3540  1
pool number 143 engages 3 metabolites: 
CE5252[m]  3534  1
CE5242[m]  3535  1
CE5240[m]  3764  1
pool number 144 engages 2 metabolites: 
CE5249[m]  3541  1
CE5243[m]  3542  1
pool number 145 engages 2 metabolites: 
CE5249[r]  3543  1
CE5243[r]  3544  1
pool number 146 engages 2 metabolites: 
CE5249[x]  3545  1
CE5243[x]  3546  1
pool number 147 engages 2 metabolites: 
CE5251[m]  3548  1
CE5244[m]  3549  1
pool number 148 engages 2 metabolites: 
CE5251[r]  3550  1
CE5244[r]  3551  1
pool number 149 engages 2 metabolites: 
CE5251[x]  3552  1
CE5244[x]  3553  1
pool number 150 engages 2 metabolites: 
cholcoa[m]  3574  1
cholate[m]  3575  1
pool number 151 engages 3 metabolites: 
dcholcoa[m]  3577  1
C02528[m]  3578  1
dhcholestancoa[m]  3581  1
pool number 152 engages 2 metabolites: 
CE1589[x]  3584  1
C05463[x]  3585  1
pool number 153 engages 2 metabolites: 
23cump[c]  3586  1
3ump[c]  3587  1
pool number 154 engages 2 metabolites: 
dopaqn[x]  3606  1
CE5026[x]  3607  1
pool number 155 engages 2 metabolites: 
retinol[r]  3618  1
CE1761[r]  3619  1
pool number 156 engages 3 metabolites: 
CE2566[c]  3627  1
CE2568[c]  3628  1
CE2569[c]  3635  1
pool number 157 engages 3 metabolites: 
CE2566[x]  3631  1
CE2568[x]  3632  1
CE2569[x]  3637  1
pool number 158 engages 2 metabolites: 
CE5661[c]  3633  1
CE5662[c]  3634  1
pool number 159 engages 2 metabolites: 
pail35p_hs[g]  3638  1
pail345p_hs[g]  3639  1
pool number 160 engages 2 metabolites: 
CE2565[n]  3652  1
CE2566[n]  3653  1
pool number 161 engages 4 metabolites: 
CE2566[r]  3629  1
CE2568[r]  3630  1
CE2569[r]  3636  1
CE2565[r]  3654  1
pool number 162 engages 3 metabolites: 
C13856[r]  3659  1
CE5700[r]  3660  1
CE3481[r]  3664  1
pool number 163 engages 2 metabolites: 
CE3481[g]  3662  1
C13856[g]  3663  1
pool number 164 engages 2 metabolites: 
CE4980[c]  3667  1
CE5730[c]  3668  1
pool number 165 engages 3 metabolites: 
prostge2[m]  3669  1
C05953[m]  3670  1
CE6235[m]  4606  1
pool number 166 engages 2 metabolites: 
bgly[c]  3681  1
CE2934[c]  3682  1
pool number 167 engages 2 metabolites: 
CE2953[c]  3694  1
CE2958[c]  3695  1
pool number 168 engages 2 metabolites: 
CE2953[r]  3696  1
CE2958[r]  3697  1
pool number 169 engages 2 metabolites: 
CE2961[c]  3699  1
CE2962[c]  3700  1
pool number 170 engages 2 metabolites: 
CE2961[r]  3701  1
CE2962[r]  3702  1
pool number 171 engages 2 metabolites: 
CE1162[c]  3707  1
CE2955[c]  3708  1
pool number 172 engages 3 metabolites: 
C03681[c]  3709  1
CE2211[c]  3710  1
CE5072[c]  3711  1
pool number 173 engages 2 metabolites: 
CE2211[r]  3712  1
CE5072[r]  3713  1
pool number 174 engages 2 metabolites: 
cyst_L[m]  3714  1
CE5082[m]  3715  1
pool number 175 engages 7 metabolites: 
CE5747[c]  3689  1
CE5752[c]  3690  1
CE5753[c]  3691  1
CE5754[c]  3692  1
CE5755[c]  3693  1
CE5775[c]  3716  1
CE5776[c]  3717  1
pool number 176 engages 2 metabolites: 
CE1297[c]  3719  1
CE1294[c]  3720  1
pool number 177 engages 2 metabolites: 
CE1297[m]  3721  1
CE1294[m]  3722  1
pool number 178 engages 3 metabolites: 
CE5932[c]  3728  1
CE5013[c]  3729  1
CE5016[c]  3828  1
pool number 179 engages 2 metabolites: 
CE5782[c]  3732  1
CE5783[c]  3733  1
pool number 180 engages 3 metabolites: 
CE5786[c]  3734  1
CE5788[c]  3735  1
CE5789[c]  3738  1
pool number 181 engages 2 metabolites: 
CE5794[c]  3740  1
CE5795[c]  3741  1
pool number 182 engages 2 metabolites: 
CE5794[l]  3743  1
CE5796[l]  3745  1
pool number 183 engages 2 metabolites: 
CE5797[c]  3746  1
CE5798[c]  3747  1
pool number 184 engages 3 metabolites: 
CE5276[x]  3753  1
CE5025[x]  3754  1
dopa[x]  4112  1
pool number 185 engages 2 metabolites: 
C03958[c]  3757  1
CE5820[c]  3758  1
pool number 186 engages 3 metabolites: 
CE5250[x]  3503  1
CE5239[x]  3505  1
CE5241[x]  3762  1
pool number 187 engages 3 metabolites: 
CE5252[r]  3536  1
CE5242[r]  3537  1
CE5240[r]  3765  1
pool number 188 engages 3 metabolites: 
CE5252[x]  3538  1
CE5242[x]  3539  1
CE5240[x]  3766  1
pool number 189 engages 3 metabolites: 
CE5021[c]  3767  1
CE5022[c]  3768  1
CE5835[c]  3779  1
pool number 190 engages 2 metabolites: 
hLkynr[m]  3774  1
C02470[m]  3775  1
pool number 191 engages 2 metabolites: 
leuktrE4[n]  3777  1
CE4936[n]  3778  1
pool number 192 engages 2 metabolites: 
CE5837[c]  3780  1
CE5838[c]  3781  1
pool number 193 engages 2 metabolites: 
CE5839[c]  3782  1
CE5840[c]  3783  1
pool number 194 engages 3 metabolites: 
CE1924[r]  3786  1
CE5655[r]  3787  1
CE4898[r]  3796  1
pool number 195 engages 3 metabolites: 
CE5842[r]  3790  1
CE5843[r]  3791  1
avite1[r]  3794  1
pool number 196 engages 2 metabolites: 
CE1925[c]  3797  1
CE5853[c]  3798  1
pool number 197 engages 2 metabolites: 
CE1925[r]  3799  1
CE5853[r]  3800  1
pool number 198 engages 2 metabolites: 
CE1926[c]  3801  1
CE5854[c]  3802  1
pool number 199 engages 2 metabolites: 
CE1926[r]  3803  1
CE5854[r]  3804  1
pool number 200 engages 2 metabolites: 
CE2321[c]  3806  1
dsmsterol[c]  3807  1
pool number 201 engages 2 metabolites: 
CE2095[m]  3817  1
CE3092[m]  3818  1
pool number 202 engages 2 metabolites: 
CE5829[c]  3819  1
CE5865[c]  3820  1
pool number 203 engages 2 metabolites: 
CE5867[c]  3822  1
CE5869[c]  3824  1
pool number 204 engages 2 metabolites: 
C06948[c]  3832  1
C07486[c]  3833  1
pool number 205 engages 2 metabolites: 
C06948[r]  3834  1
C07486[r]  3836  1
pool number 206 engages 2 metabolites: 
CE3087[c]  3838  1
C09209[c]  3839  1
pool number 207 engages 2 metabolites: 
no2[l]  3849  1
CE4881[l]  3850  1
pool number 208 engages 3 metabolites: 
cl[l]  3843  1
CE4633[l]  3844  1
CE4881[l]  3850  1
pool number 209 engages 2 metabolites: 
no2[n]  3851  1
CE4881[n]  3852  1
pool number 210 engages 3 metabolites: 
cl[n]  3845  1
CE4633[n]  3846  1
CE4881[n]  3852  1
pool number 211 engages 3 metabolites: 
CE5538[c]  3855  1
CE5542[c]  3856  1
CE5547[c]  3860  1
pool number 212 engages 2 metabolites: 
CE5536[x]  3858  1
CE5546[x]  3859  1
pool number 213 engages 2 metabolites: 
CE5538[x]  3861  1
CE5547[x]  3862  1
pool number 214 engages 2 metabolites: 
L_dpchrm[x]  3864  1
CE5544[x]  3865  1
pool number 215 engages 2 metabolites: 
CE4888[x]  3867  1
CE5545[x]  3868  1
pool number 216 engages 4 metabolites: 
CE4888[c]  3506  1
CE5277[c]  3507  1
CE5545[c]  3866  1
CE5665[c]  3869  1
pool number 217 engages 2 metabolites: 
CE5854[l]  3875  1
CE1926[l]  3876  1
pool number 218 engages 4 metabolites: 
CE2095[c]  3814  1
CE3086[c]  3815  1
CE3092[c]  3816  1
CE2947[c]  3880  1
pool number 219 engages 2 metabolites: 
CE2615[c]  3883  1
CE2616[c]  3884  1
pool number 220 engages 2 metabolites: 
CE2615[r]  3885  1
CE2616[r]  3886  1
pool number 221 engages 5 metabolites: 
CE5166[m]  3887  1
CE5165[m]  3888  1
cholcoads[m]  4292  1
CE5168[m]  4293  1
CE5169[m]  4297  1
pool number 222 engages 2 metabolites: 
CE1273[c]  3894  1
CE1274[c]  3895  1
pool number 223 engages 3 metabolites: 
C03990[x]  3899  1
C02592[x]  3900  1
CE5560[x]  3901  1
pool number 224 engages 2 metabolites: 
udpgal[n]  3909  1
galside_hs[n]  3911  1
pool number 225 engages 2 metabolites: 
crm_hs[n]  3910  1
galside_hs[n]  3911  1
pool number 226 engages 2 metabolites: 
udpgal[r]  3912  1
galside_hs[r]  3913  1
pool number 227 engages 7 metabolites: 
CE1924[c]  3784  1
CE5655[c]  3785  1
CE4898[c]  3795  1
CE7047[c]  3916  1
CE5986[c]  3917  1
CE7101[c]  4338  1
CE6219[c]  4339  1
pool number 228 engages 2 metabolites: 
C01747[c]  3919  1
C02744[c]  3920  1
pool number 229 engages 2 metabolites: 
C01747[g]  3921  1
C02744[g]  3922  1
pool number 230 engages 3 metabolites: 
alltn[c]  3932  1
alltt[c]  3933  1
C11821[c]  4395  1
pool number 231 engages 32 metabolites: 
CE0328[c]  3934  1
CE6423[c]  3935  1
CE6426[c]  3936  1
CE6429[c]  3937  1
CE6435[c]  3938  1
CE6432[c]  3939  1
CE6438[c]  3940  1
CE6420[c]  3941  1
CE6444[c]  3942  1
CE6445[c]  3943  1
CE6447[c]  3944  1
CE6446[c]  3945  1
CE6448[c]  3946  1
CE6449[c]  3947  1
CE6451[c]  3948  1
CE6450[c]  3949  1
CE6453[c]  3950  1
CE6452[c]  3951  1
CE6454[c]  3952  1
CE6455[c]  3953  1
CE6456[c]  3954  1
CE6457[c]  3955  1
CE6458[c]  3956  1
CE6459[c]  3957  1
CE6460[c]  3958  1
CE6461[c]  3959  1
CE6462[c]  3960  1
CE6463[c]  3961  1
CE6464[c]  3962  1
CE6465[c]  3963  1
CE6467[c]  3964  1
CE6466[c]  3965  1
pool number 232 engages 2 metabolites: 
urate[n]  3968  1
CE0074[n]  3970  1
pool number 233 engages 2 metabolites: 
CE2592[c]  3973  1
CE0853[c]  3974  1
pool number 234 engages 2 metabolites: 
CE1102[c]  3979  1
CE0782[c]  3980  1
pool number 235 engages 2 metabolites: 
CE2597[c]  3985  1
CE0692[c]  3986  1
pool number 236 engages 13 metabolites: 
CE2592[x]  3977  1
CE0853[x]  3978  1
CE1102[x]  3983  1
CE0782[x]  3984  1
CE2597[x]  3989  1
CE0692[x]  3990  1
hdcea[x]  3994  1
CE0852[x]  3995  1
CE2591[x]  3997  1
CE0784[x]  4000  1
CE2594[x]  4001  1
CE2596[x]  4004  1
CE0695[x]  4005  1
pool number 237 engages 2 metabolites: 
C03372[c]  3991  1
1ddecg3p[c]  3992  1
pool number 238 engages 6 metabolites: 
pail_hs[g]  3427  1
CE5101[g]  3429  1
pail45p_hs[g]  4007  1
CE5132[g]  4010  1
pail3p_hs[g]  4013  1
inost[g]  4329  1
pool number 239 engages 2 metabolites: 
CE2206[c]  4014  1
CE2207[c]  4015  1
pool number 240 engages 2 metabolites: 
CE2206[m]  4016  1
CE2207[m]  4017  1
pool number 241 engages 3 metabolites: 
C04853[c]  4052  1
CE2056[c]  4053  1
CE3554[c]  4055  1
pool number 242 engages 6 metabolites: 
C04853[r]  4045  1
CE2053[r]  4046  1
CE2054[r]  4050  1
CE2056[r]  4054  1
CE3554[r]  4056  1
CE6182[r]  4627  1
pool number 243 engages 2 metabolites: 
15HPET[r]  4068  1
h2o2[r]  4070  1
pool number 244 engages 5 metabolites: 
15HPET[n]  4066  1
CE2567[n]  4067  1
CE7172[n]  4072  1
C06315[n]  4074  1
leuktrA4[n]  4082  1
pool number 245 engages 3 metabolites: 
CE2567[x]  4076  1
C06315[x]  4077  1
C06314[x]  4081  1
pool number 246 engages 2 metabolites: 
cpppg1[c]  4084  1
C05769[c]  4085  1
pool number 247 engages 2 metabolites: 
CE2414[c]  4091  1
CE5122[c]  4092  1
pool number 248 engages 2 metabolites: 
CE2416[c]  4095  1
CE5126[c]  4096  1
pool number 249 engages 10 metabolites: 
CE5935[x]  4100  1
CE5936[x]  4101  1
C07296[x]  4102  1
CE5938[x]  4103  1
CE5940[x]  4104  1
CE5939[x]  4105  1
CE5941[x]  4106  1
CE5942[x]  4107  1
CE4805[x]  4108  1
CE5943[x]  4109  1
pool number 250 engages 2 metabolites: 
dopa[l]  4110  1
CE5276[l]  4111  1
pool number 251 engages 2 metabolites: 
C04295[m]  4127  1
5adtststerone[m]  4128  1
pool number 252 engages 3 metabolites: 
CE2321[n]  3808  1
dsmsterol[n]  3809  1
chsterol[n]  4151  1
pool number 253 engages 13 metabolites: 
CE4821[r]  4135  1
CE4822[r]  4136  1
CE4813[r]  4139  1
CE4819[r]  4140  1
CE4817[r]  4142  1
CE4816[r]  4145  1
CE4824[r]  4146  1
CE4820[r]  4148  1
CE4818[r]  4150  1
CE2540[r]  4153  1
CE4827[r]  4175  1
CE4829[r]  4176  1
CE7091[r]  4521  1
pool number 254 engages 5 metabolites: 
lanost[c]  2241  1
44mctr[c]  2242  1
C05109[c]  3805  1
CE2313[c]  4154  1
CE2314[c]  4155  1
pool number 255 engages 2 metabolites: 
CE2313[r]  4156  1
CE2314[r]  4157  1
pool number 256 engages 2 metabolites: 
CE2315[c]  4158  1
lthstrl[c]  4159  1
pool number 257 engages 5 metabolites: 
CE4826[x]  4160  1
CE4827[x]  4161  1
CE4828[x]  4162  1
CE4825[x]  4163  1
CE4823[x]  4168  1
pool number 258 engages 2 metabolites: 
CE6027[c]  4164  1
CE5079[c]  4165  1
pool number 259 engages 2 metabolites: 
CE6027[m]  4166  1
CE5079[m]  4167  1
pool number 260 engages 2 metabolites: 
CE4786[c]  4169  1
CE4823[c]  4170  1
pool number 261 engages 2 metabolites: 
CE4786[r]  4171  1
CE4823[r]  4172  1
pool number 262 engages 5 metabolites: 
CE4832[x]  4191  1
CE4820[x]  4192  1
CE4836[x]  4193  1
CE4838[x]  4194  1
CE4829[x]  4195  1
pool number 263 engages 2 metabolites: 
CE4839[c]  4196  1
CE4836[c]  4197  1
pool number 264 engages 2 metabolites: 
CE4839[r]  4198  1
CE4836[r]  4199  1
pool number 265 engages 16 metabolites: 
CE4812[c]  4117  1
CE4814[c]  4118  1
CE4815[c]  4122  1
CE4811[c]  4123  1
CE4810[c]  4130  1
CE4830[c]  4177  1
CE4837[c]  4178  1
CE4834[c]  4187  1
CE4849[c]  4188  1
CE4852[c]  4216  1
CE4854[c]  4217  1
CE4850[c]  4220  1
CE4848[c]  4222  1
CE4853[c]  4224  1
CE4855[c]  4225  1
CE4851[c]  4228  1
pool number 266 engages 16 metabolites: 
CE4812[r]  4119  1
CE4814[r]  4120  1
CE4815[r]  4124  1
CE4811[r]  4125  1
CE4810[r]  4131  1
CE4830[r]  4179  1
CE4837[r]  4180  1
CE4834[r]  4189  1
CE4849[r]  4190  1
CE4852[r]  4218  1
CE4854[r]  4219  1
CE4850[r]  4221  1
CE4848[r]  4223  1
CE4853[r]  4226  1
CE4855[r]  4227  1
CE4851[r]  4229  1
pool number 267 engages 2 metabolites: 
5adtststerone[l]  4245  1
5adtststerones[l]  4246  1
pool number 268 engages 2 metabolites: 
andrstrn[l]  4249  1
CE6031[l]  4250  1
pool number 269 engages 3 metabolites: 
C06199[c]  4270  1
CE6316[c]  4271  1
CE6317[c]  4313  1
pool number 270 engages 2 metabolites: 
o2[g]  4273  1
CE6316[g]  4274  1
pool number 271 engages 2 metabolites: 
C06199[g]  4272  1
CE6316[g]  4274  1
pool number 272 engages 2 metabolites: 
C06199[l]  4275  1
CE6316[l]  4276  1
pool number 273 engages 2 metabolites: 
CE5168[c]  4295  1
CE5169[c]  4296  1
pool number 274 engages 4 metabolites: 
C14826[c]  4301  1
CE2049[c]  4302  1
CE2305[c]  4309  1
CE2306[c]  4314  1
pool number 275 engages 4 metabolites: 
C14825[c]  4305  1
CE2047[c]  4306  1
CE2303[c]  4311  1
CE2304[c]  4316  1
pool number 276 engages 4 metabolites: 
C14825[r]  4307  1
CE2047[r]  4308  1
CE2303[r]  4312  1
CE2304[r]  4317  1
pool number 277 engages 4 metabolites: 
C14826[r]  4303  1
CE2049[r]  4304  1
CE2305[r]  4310  1
CE2306[r]  4315  1
pool number 278 engages 2 metabolites: 
12dgr120[n]  4325  1
pe_hs[n]  4326  1
pool number 279 engages 2 metabolites: 
cdpea[n]  4324  1
pe_hs[n]  4326  1
pool number 280 engages 3 metabolites: 
CE5349[c]  4348  1
CE5343[c]  4349  1
CE5342[c]  4392  1
pool number 281 engages 4 metabolites: 
CE5349[r]  4351  1
CE5343[r]  4352  1
CE5348[r]  4363  1
CE5342[r]  4393  1
pool number 282 engages 2 metabolites: 
CE5352[r]  4356  1
CE5179[r]  4357  1
pool number 283 engages 3 metabolites: 
CE5352[c]  4354  1
CE5179[c]  4355  1
CE5348[c]  4362  1
pool number 284 engages 15 metabolites: 
CE2446[x]  4346  1
CE5349[x]  4347  1
CE5343[x]  4353  1
CE5348[x]  4360  1
CE5347[x]  4361  1
CE5345[x]  4366  1
CE5346[x]  4367  1
CE5344[x]  4369  1
CE5307[x]  4375  1
CE5329[x]  4380  1
CE5331[x]  4381  1
CE5342[x]  4384  1
CE5341[x]  4385  1
CE5337[x]  4387  1
CE5319[x]  4391  1
pool number 285 engages 2 metabolites: 
CE5344[c]  4370  1
CE5345[c]  4371  1
pool number 286 engages 2 metabolites: 
CE5346[c]  4372  1
CE5307[c]  4373  1
pool number 287 engages 2 metabolites: 
CE5329[c]  4376  1
CE5331[c]  4377  1
pool number 288 engages 2 metabolites: 
CE5337[c]  4388  1
CE5319[c]  4389  1
pool number 289 engages 2 metabolites: 
CE5853[l]  4403  1
CE1925[l]  4404  1
pool number 290 engages 37 metabolites: 
CE2446[m]  4344  1
CE5349[m]  4345  1
CE5343[m]  4350  1
CE5348[m]  4358  1
CE5347[m]  4359  1
CE5345[m]  4364  1
CE5346[m]  4365  1
CE5344[m]  4368  1
CE5307[m]  4374  1
CE5329[m]  4378  1
CE5331[m]  4379  1
CE5342[m]  4382  1
CE5341[m]  4383  1
CE5337[m]  4386  1
CE5319[m]  4390  1
CE5316[m]  4405  1
CE5309[m]  4406  1
CE5313[m]  4407  1
CE5314[m]  4408  1
CE5315[m]  4409  1
CE5306[m]  4410  1
CE5308[m]  4411  1
CE5310[m]  4412  1
CE5311[m]  4413  1
CE5312[m]  4414  1
CE5305[m]  4415  1
CE5321[m]  4416  1
CE5325[m]  4417  1
CE5323[m]  4418  1
CE5328[m]  4419  1
CE5326[m]  4420  1
CE5327[m]  4421  1
CE5318[m]  4422  1
CE5320[m]  4423  1
CE5322[m]  4424  1
CE5324[m]  4425  1
CE5317[m]  4426  1
pool number 291 engages 2 metabolites: 
C04717[c]  4434  1
C01601[c]  4435  1
pool number 292 engages 4 metabolites: 
CE5527[c]  4427  1
CE5922[c]  4428  1
CE5526[c]  4439  1
CE5898[c]  4440  1
pool number 293 engages 5 metabolites: 
CE5528[c]  4429  1
CE5921[c]  4431  1
CE6502[c]  4433  1
CE6504[c]  4436  1
C08261[c]  4442  1
pool number 294 engages 4 metabolites: 
C05957[m]  4443  1
CE4876[m]  4444  1
CE6242[m]  4594  1
CE6243[m]  4597  1
pool number 295 engages 2 metabolites: 
CE7074[c]  4463  1
CE7072[c]  4464  1
pool number 296 engages 2 metabolites: 
CE7074[r]  4465  1
CE7072[r]  4466  1
pool number 297 engages 2 metabolites: 
CE5967[c]  4471  1
CE5968[c]  4472  1
pool number 298 engages 5 metabolites: 
CE4988[r]  4456  1
CE4989[r]  4457  1
CE5945[r]  4460  1
CE5946[r]  4461  1
CE5969[r]  4480  1
pool number 299 engages 2 metabolites: 
CE5971[c]  4483  1
CE5966[c]  4484  1
pool number 300 engages 3 metabolites: 
CE7144[r]  4398  1
CE7145[r]  4399  1
avite2[r]  4497  1
pool number 301 engages 15 metabolites: 
CE4990[m]  3556  1
CE5531[m]  3557  1
CE4993[m]  3563  1
leuktrB4[m]  4041  1
CE5944[m]  4449  1
CE4988[m]  4453  1
CE5966[m]  4467  1
CE5967[m]  4468  1
CE5968[m]  4473  1
CE5969[m]  4475  1
CE5970[m]  4476  1
CE5971[m]  4481  1
CE7097[m]  4499  1
C04805[m]  4509  1
CE2084[m]  4510  1
pool number 302 engages 15 metabolites: 
CE4990[x]  3560  1
CE5531[x]  3561  1
CE4993[x]  3564  1
leuktrB4[x]  4042  1
CE5944[x]  4450  1
CE4988[x]  4454  1
CE5966[x]  4469  1
CE5967[x]  4470  1
CE5968[x]  4474  1
CE5969[x]  4477  1
CE5970[x]  4478  1
CE5971[x]  4482  1
CE7097[x]  4500  1
C04805[x]  4511  1
CE2084[x]  4512  1
pool number 303 engages 3 metabolites: 
CE2540[n]  4516  1
CE6508[n]  4517  1
CE7091[n]  4520  1
pool number 304 engages 2 metabolites: 
CE2540[x]  4522  1
CE7091[x]  4523  1
pool number 305 engages 2 metabolites: 
CE7080[c]  4524  1
CE7082[c]  4525  1
pool number 306 engages 22 metabolites: 
CE4821[c]  4133  1
CE4822[c]  4134  1
CE4813[c]  4137  1
CE4819[c]  4138  1
CE4817[c]  4141  1
CE4816[c]  4143  1
CE4824[c]  4144  1
CE4820[c]  4147  1
CE4818[c]  4149  1
CE2540[c]  4152  1
CE4827[c]  4173  1
CE4829[c]  4174  1
CE6508[c]  4515  1
CE7079[c]  4518  1
CE7091[c]  4519  1
CE7083[c]  4526  1
CE7084[c]  4527  1
CE7085[c]  4528  1
CE7086[c]  4529  1
CE7087[c]  4530  1
CE7111[c]  4548  1
CE7115[c]  4554  1
pool number 307 engages 2 metabolites: 
CE7088[n]  4532  1
C06439[n]  4533  1
pool number 308 engages 2 metabolites: 
CE7081[n]  4534  1
CE7109[n]  4535  1
pool number 309 engages 3 metabolites: 
CE7110[c]  4538  1
CE7114[c]  4539  1
CE7090[c]  4551  1
pool number 310 engages 4 metabolites: 
CE7081[r]  4536  1
CE7109[r]  4537  1
CE7113[r]  4542  1
CE7112[r]  4546  1
pool number 311 engages 3 metabolites: 
CE7109[x]  4543  1
CE7113[x]  4544  1
CE7112[x]  4547  1
pool number 312 engages 3 metabolites: 
CE7109[c]  4540  1
CE7113[c]  4541  1
CE7112[c]  4545  1
pool number 313 engages 2 metabolites: 
CE7085[x]  4549  1
CE7111[x]  4550  1
pool number 314 engages 2 metabolites: 
CE7090[n]  4552  1
CE7110[n]  4553  1
pool number 315 engages 2 metabolites: 
CE7083[r]  4555  1
CE7115[r]  4556  1
pool number 316 engages 4 metabolites: 
C04805[n]  4506  1
CE7096[n]  4507  1
CE0347[n]  4558  1
leuktrB4[n]  4559  1
pool number 317 engages 2 metabolites: 
C08276[c]  4563  1
ch4s[c]  4564  1
pool number 318 engages 4 metabolites: 
C04849[r]  4568  1
CE6248[r]  4569  1
C04843[r]  4571  1
CE6250[r]  4583  1
pool number 319 engages 5 metabolites: 
C04849[c]  4566  1
CE6248[c]  4567  1
C04843[c]  4570  1
C05965[c]  4574  1
CE6250[c]  4581  1
pool number 320 engages 2 metabolites: 
C05965[n]  4579  1
C04849[n]  4580  1
pool number 321 engages 3 metabolites: 
C05965[m]  4577  1
C04849[m]  4578  1
CE6250[m]  4582  1
pool number 322 engages 3 metabolites: 
C04849[x]  4572  1
C04843[x]  4573  1
CE6250[x]  4584  1
pool number 323 engages 3 metabolites: 
CE6240[c]  4587  1
CE6241[c]  4588  1
CE6244[c]  4600  1
pool number 324 engages 2 metabolites: 
CE6240[m]  4589  1
CE6241[m]  4590  1
pool number 325 engages 6 metabolites: 
C05957[c]  3672  1
CE4877[c]  3673  1
CE4876[c]  4447  1
CE6242[c]  4593  1
CE6243[c]  4596  1
CE6245[c]  4599  1
pool number 326 engages 2 metabolites: 
C05953[r]  4607  1
CE6235[r]  4608  1
pool number 327 engages 2 metabolites: 
C04685[m]  4610  1
C11304[m]  4611  1
pool number 328 engages 2 metabolites: 
C04685[r]  4612  1
C11304[r]  4613  1
pool number 329 engages 2 metabolites: 
CE6184[c]  4618  1
CE6185[c]  4619  1
pool number 330 engages 10 metabolites: 
C04853[m]  4043  1
CE2053[m]  4044  1
CE2054[m]  4049  1
CE6183[m]  4614  1
CE6184[m]  4615  1
CE6185[m]  4620  1
CE6182[m]  4622  1
CE6186[m]  4623  1
CE6187[m]  4629  1
CE5947[m]  4660  1
pool number 331 engages 8 metabolites: 
CE6183[x]  4616  1
CE6184[x]  4617  1
CE6185[x]  4621  1
CE6182[x]  4624  1
CE6186[x]  4625  1
CE2054[x]  4628  1
CE6187[x]  4630  1
CE5947[x]  4661  1
pool number 332 engages 2 metabolites: 
CE6187[c]  4631  1
CE6183[c]  4632  1
pool number 333 engages 2 metabolites: 
CE6230[c]  4633  1
CE2537[c]  4634  1
pool number 334 engages 2 metabolites: 
CE2516[c]  4635  1
CE6232[c]  4636  1
pool number 335 engages 2 metabolites: 
CE2516[r]  4637  1
CE6232[r]  4638  1
pool number 336 engages 15 metabolites: 
leuktrE4[x]  4601  1
C03577[x]  4602  1
CE5994[x]  4603  1
CE5995[x]  4604  1
CE6189[x]  4639  1
CE6192[x]  4640  1
CE6198[x]  4641  1
CE6226[x]  4642  1
CE6188[x]  4643  1
CE6193[x]  4644  1
CE6190[x]  4645  1
CE6191[x]  4646  1
CE6204[x]  4647  1
CE6227[x]  4648  1
CE6225[x]  4649  1
pool number 337 engages 2 metabolites: 
CE6228[x]  4650  1
CE6229[x]  4651  1
pool number 338 engages 2 metabolites: 
CE6234[n]  4653  1
prostge1[n]  4654  1
pool number 339 engages 2 metabolites: 
CE5525[m]  4656  1
CE5976[m]  4657  1
pool number 340 engages 2 metabolites: 
CE5525[x]  4658  1
CE5976[x]  4659  1
pool number 341 engages 2 metabolites: 
CE2435[c]  4663  1
CE5121[c]  4664  1
pool number 342 engages 3 metabolites: 
CE2089[c]  4667  1
CE2088[c]  4668  1
CE7218[c]  4670  1
pool number 343 engages 3 metabolites: 
selmeth[r]  4673  1
C05708[r]  4674  1
5mthf[r]  4679  1
pool number 344 engages 2 metabolites: 
selhcys[n]  4676  1
selmeth[n]  4678  1
pool number 345 engages 2 metabolites: 
5mthf[n]  4675  1
thf[n]  4677  1
pool number 346 engages 2 metabolites: 
selhcys[r]  4680  1
thf[r]  4681  1
pool number 347 engages 2 metabolites: 
nrpphr[r]  4682  1
CE5538[r]  4683  1
pool number 348 engages 3 metabolites: 
C07535[r]  4686  1
CN0012[r]  4687  1
CN0009[r]  4689  1
pool number 349 engages 3 metabolites: 
C07535[c]  4684  1
CN0012[c]  4685  1
CN0009[c]  4688  1
pool number 350 engages 2 metabolites: 
CN0012[x]  4690  1
CN0009[x]  4691  1
pool number 351 engages 2 metabolites: 
C14851[c]  4692  1
CN0010[c]  4693  1
pool number 352 engages 2 metabolites: 
C14851[r]  4694  1
CN0010[r]  4695  1
pool number 353 engages 2 metabolites: 
C14851[x]  4696  1
CN0010[x]  4697  1
pool number 354 engages 2 metabolites: 
C14849[c]  4698  1
CN0011[c]  4699  1
pool number 355 engages 2 metabolites: 
C14849[r]  4700  1
CN0011[r]  4701  1
pool number 356 engages 2 metabolites: 
C14849[x]  4702  1
CN0011[x]  4703  1
pool number 357 engages 4 metabolites: 
CN0020[r]  4706  1
CN0021[r]  4707  1
CN0022[r]  4709  1
CN0023[r]  4713  1
pool number 358 engages 4 metabolites: 
CN0020[c]  4704  1
CN0021[c]  4705  1
CN0022[c]  4708  1
CN0023[c]  4712  1
pool number 359 engages 2 metabolites: 
CN0021[x]  4710  1
CN0022[x]  4711  1
pool number 360 engages 4 metabolites: 
CN0016[c]  4714  1
CN0017[c]  4715  1
CN0018[c]  4718  1
CN0019[c]  4722  1
pool number 361 engages 2 metabolites: 
CN0017[x]  4720  1
CN0018[x]  4721  1
pool number 362 engages 4 metabolites: 
CN0016[r]  4716  1
CN0017[r]  4717  1
CN0018[r]  4719  1
CN0019[r]  4723  1
pool number 363 engages 96 metabolites: 
pro_L[r]  2554  5
4hpro_LT[r]  2555  5
nadph[n]  2666  1
thbpt[n]  2668  2
CE2254[n]  3230  1
CE2253[n]  3232  1
pmtcoa[l]  3248  3
co2[l]  3250  3
stcoa[n]  3258  1
sprm[x]  3261  1
CE1935[x]  3262  1
CE1936[x]  3280  1
CE2870[g]  3293  10
so4[g]  3294  10
CE2873[g]  3302  10
CE2875[g]  3308  10
CE1950[l]  3368  2
so3[l]  3370  2
CE1950[n]  3371  2
so3[n]  3373  2
C01836[c]  3374  14
CE2862[c]  3375  14
C01836[m]  3377  6
CE2863[m]  3379  6
CE2858[c]  3380  7
CE2890[c]  3382  7
CE2891[c]  3383  5
CE4754[c]  3385  5
CE1352[g]  3393  10
chsterols[g]  3398  10
prgnlones[g]  3403  10
N1sprm[x]  3413  1
atp[g]  3428  3
CE5101[g]  3429  3
N1aspmd[x]  3474  1
CE4788[x]  3476  1
C03413[x]  3477  2
estrone[l]  3479  4
nadph[l]  3480  1
o2[l]  3481  3
CE2180[l]  3482  8
C05298[l]  3486  8
pail345p_hs[g]  3639  3
no2[c]  3655  6
CE1957[c]  3656  6
CE5794[c]  3740  1
CE5796[c]  3742  1
CE5794[l]  3743  7
CE5795[l]  3744  7
CE2576[c]  3772  1
CE2577[c]  3773  1
CE1924[c]  3784  6
CE5655[c]  3785  6
CE4898[c]  3795  6
dsmsterol[n]  3809  1
CE5829[c]  3819  6
CE5866[c]  3821  6
CE5867[c]  3822  19
CE5868[c]  3823  19
C06948[r]  3834  3
fald[r]  3835  3
CE4881[c]  3847  6
CE5986[c]  3917  6
urate[n]  3968  18
urea[n]  3969  18
pail45p_hs[g]  4007  6
CE5132[g]  4010  6
pail3p_hs[g]  4013  3
15HPET[n]  4066  1
CE2567[n]  4067  1
15HPET[r]  4068  4
CE2567[r]  4069  4
CE7172[n]  4072  1
C06315[n]  4074  1
C06315[r]  4075  4
C06314[r]  4080  4
chsterol[n]  4151  2
CE6316[l]  4276  3
CE5527[c]  4427  2
CE5922[c]  4428  2
CE5528[c]  4429  13
CE2061[c]  4430  13
CE6502[c]  4433  13
C04717[c]  4434  1
CE6504[c]  4436  13
CE2006[c]  4437  1
CE6506[c]  4438  1
CE5526[c]  4439  2
CE5920[c]  4441  2
C08261[c]  4442  12
C08276[c]  4563  1
acryl[c]  4565  1
selhcys[n]  4676  1
thf[n]  4677  1
5mthf[r]  4679  6
thf[r]  4681  6
pool number 364 engages 91 metabolites: 
malcoa[l]  3249  4
3ohodcoa[l]  3251  4
CE2870[g]  3293  3
so4[g]  3294  3
CE2873[g]  3302  3
CE2875[g]  3308  3
CE1950[n]  3371  1
so3[n]  3373  1
C01836[c]  3374  4
CE2862[c]  3375  4
C01836[m]  3377  1
CE2863[m]  3379  1
CE2858[c]  3380  9
CE2890[c]  3382  9
CE2891[c]  3383  8
CE4754[c]  3385  8
CE1352[g]  3393  3
chsterols[g]  3398  3
prgnlones[g]  3403  3
atp[g]  3428  4
CE5101[g]  3429  4
estrone[l]  3479  5
nadph[l]  3480  5
o2[l]  3481  1
CE2180[l]  3482  11
C05298[l]  3486  11
gthrd[x]  3504  1
CE5239[x]  3505  1
CE5242[x]  3539  1
CE5243[x]  3546  1
CE5244[x]  3553  1
CE5531[x]  3561  1
CE4993[x]  3564  1
CE5026[x]  3607  1
pail345p_hs[g]  3639  4
no2[c]  3655  3
CE1957[c]  3656  3
CE5794[c]  3740  18
CE5796[c]  3742  18
CE5794[l]  3743  6
CE5795[l]  3744  6
CE5025[x]  3754  1
CE5241[x]  3762  1
CE5240[x]  3766  1
CE2576[c]  3772  1
CE2577[c]  3773  1
CE1924[c]  3784  3
CE5655[c]  3785  3
CE4898[c]  3795  3
CE5829[c]  3819  6
CE5866[c]  3821  6
CE5867[c]  3822  7
CE5868[c]  3823  7
C06948[r]  3834  10
fald[r]  3835  10
CE4881[c]  3847  3
CE5546[x]  3859  1
CE5547[x]  3862  1
CE5544[x]  3865  1
CE5545[x]  3868  1
CE5986[c]  3917  3
urate[n]  3968  17
urea[n]  3969  17
pail45p_hs[g]  4007  8
CE5132[g]  4010  8
pail3p_hs[g]  4013  4
15HPET[r]  4068  2
CE2567[r]  4069  2
C06315[r]  4075  2
C06314[r]  4080  2
CE6316[l]  4276  1
CE5527[c]  4427  2
CE5922[c]  4428  2
CE5528[c]  4429  2
CE2061[c]  4430  2
CE6502[c]  4433  2
C04717[c]  4434  1
CE6504[c]  4436  2
CE2006[c]  4437  1
CE6506[c]  4438  1
CE5526[c]  4439  2
CE5920[c]  4441  2
C08261[c]  4442  1
C08276[c]  4563  4
acryl[c]  4565  4
CE6250[x]  4584  1
selmeth[r]  4673  3
C05708[r]  4674  3
selhcys[n]  4676  21
thf[n]  4677  21
selhcys[r]  4680  3
pool number 365 engages 81 metabolites: 
akg[r]  2553  5
succ[r]  2556  5
malcoa[l]  3249  2
3ohodcoa[l]  3251  2
sprm[x]  3261  1
CE1935[x]  3262  1
CE1936[x]  3280  1
CE2870[g]  3293  3
so4[g]  3294  3
CE2873[g]  3302  3
CE2875[g]  3308  3
CE1950[l]  3368  1
so3[l]  3370  1
CE1950[n]  3371  1
so3[n]  3373  1
C01836[c]  3374  31
CE2862[c]  3375  31
C01836[m]  3377  5
CE2863[m]  3379  5
CE2858[c]  3380  1
CE2890[c]  3382  1
CE1352[g]  3393  3
chsterols[g]  3398  3
prgnlones[g]  3403  3
N1sprm[x]  3413  1
atp[g]  3428  2
CE5101[g]  3429  2
N1aspmd[x]  3474  1
CE4788[x]  3476  1
C03413[x]  3477  2
estrone[l]  3479  4
nadph[l]  3480  3
o2[l]  3481  3
CE2180[l]  3482  10
C05298[l]  3486  10
pail345p_hs[g]  3639  2
no2[c]  3655  3
CE1957[c]  3656  3
CE5794[c]  3740  2
CE5796[c]  3742  2
CE5794[l]  3743  13
CE5795[l]  3744  13
CE2576[c]  3772  3
CE2577[c]  3773  3
CE1924[c]  3784  3
CE5655[c]  3785  3
CE4898[c]  3795  3
CE5829[c]  3819  8
CE5866[c]  3821  8
CE5867[c]  3822  8
CE5868[c]  3823  8
C06948[r]  3834  4
fald[r]  3835  4
CE4881[c]  3847  3
CE5986[c]  3917  3
urate[n]  3968  4
urea[n]  3969  4
pail45p_hs[g]  4007  4
CE5132[g]  4010  4
pail3p_hs[g]  4013  2
15HPET[r]  4068  1
CE2567[r]  4069  1
C06315[r]  4075  1
C06314[r]  4080  1
CE6316[l]  4276  3
CE5527[c]  4427  12
CE5922[c]  4428  12
CE5528[c]  4429  3
CE2061[c]  4430  2
CE5921[c]  4431  1
CE6502[c]  4433  3
C04717[c]  4434  3
CE6504[c]  4436  3
CE2006[c]  4437  3
CE6506[c]  4438  3
CE5526[c]  4439  12
CE5920[c]  4441  12
C08276[c]  4563  15
acryl[c]  4565  15
5mthf[r]  4679  2
thf[r]  4681  2
pool number 366 engages 109 metabolites: 
akg[r]  2553  15
succ[r]  2556  15
nadph[n]  2666  1
thbpt[n]  2668  2
CE2254[n]  3230  1
CE2253[n]  3232  1
malcoa[l]  3249  3
3ohodcoa[l]  3251  3
stcoa[n]  3258  1
sprm[x]  3261  3
CE1935[x]  3262  3
CE1936[x]  3280  3
CE2870[g]  3293  1
so4[g]  3294  1
CE2873[g]  3302  1
CE2875[g]  3308  1
CE1950[l]  3368  1
so3[l]  3370  1
CE1950[n]  3371  2
so3[n]  3373  2
C01836[c]  3374  21
CE2862[c]  3375  21
C01836[m]  3377  16
CE2863[m]  3379  16
CE2858[c]  3380  1
CE2890[c]  3382  1
CE2891[c]  3383  6
CE4754[c]  3385  6
CE1352[g]  3393  1
chsterols[g]  3398  1
prgnlones[g]  3403  1
N1sprm[x]  3413  3
pail_hs[g]  3427  2
CE5101[g]  3429  1
adp[g]  3430  1
N1aspmd[x]  3474  3
CE4788[x]  3476  3
C03413[x]  3477  6
estrone[l]  3479  7
nadph[l]  3480  3
o2[l]  3481  5
CE2180[l]  3482  15
C05298[l]  3486  15
gthrd[x]  3504  1
CE5239[x]  3505  1
CE5242[x]  3539  1
CE5243[x]  3546  1
CE5244[x]  3553  1
CE5531[x]  3561  1
CE4993[x]  3564  1
CE5026[x]  3607  1
pail35p_hs[g]  3638  1
no2[c]  3655  1
CE1957[c]  3656  1
CE5794[c]  3740  4
CE5796[c]  3742  4
CE5794[l]  3743  1
CE5795[l]  3744  1
CE5025[x]  3754  1
CE5241[x]  3762  1
CE5240[x]  3766  1
CE2576[c]  3772  2
CE2577[c]  3773  2
CE1924[c]  3784  1
CE5655[c]  3785  1
CE4898[c]  3795  1
dsmsterol[n]  3809  1
CE5829[c]  3819  5
CE5866[c]  3821  5
CE5867[c]  3822  6
CE5868[c]  3823  6
C06948[r]  3834  2
fald[r]  3835  2
CE4881[c]  3847  1
CE5546[x]  3859  1
CE5547[x]  3862  1
CE5544[x]  3865  1
CE5545[x]  3868  1
CE5986[c]  3917  1
pail3p_hs[g]  4013  1
15HPET[n]  4066  1
CE2567[n]  4067  1
15HPET[r]  4068  6
CE2567[r]  4069  6
CE7172[n]  4072  1
C06315[n]  4074  1
C06315[r]  4075  6
C06314[r]  4080  6
chsterol[n]  4151  2
CE6316[l]  4276  5
inost[g]  4329  2
CE5527[c]  4427  7
CE5922[c]  4428  7
CE5528[c]  4429  7
CE2061[c]  4430  7
CE6502[c]  4433  7
C04717[c]  4434  2
CE6504[c]  4436  7
CE2006[c]  4437  2
CE6506[c]  4438  2
CE5526[c]  4439  7
CE5920[c]  4441  7
C08261[c]  4442  5
C08276[c]  4563  12
acryl[c]  4565  12
CE6250[x]  4584  1
selmeth[r]  4673  11
C05708[r]  4674  11
selhcys[r]  4680  11
pool number 367 engages 101 metabolites: 
akg[r]  2553  5
succ[r]  2556  5
malcoa[l]  3249  5
3ohodcoa[l]  3251  5
sprm[x]  3261  5
CE1935[x]  3262  5
CE1936[x]  3280  5
CE2870[g]  3293  6
so4[g]  3294  6
CE2873[g]  3302  6
CE2875[g]  3308  6
CE1950[l]  3368  1
so3[l]  3370  1
CE1950[n]  3371  1
so3[n]  3373  1
C01836[c]  3374  2
CE2862[c]  3375  2
C01836[m]  3377  12
CE2863[m]  3379  12
CE2858[c]  3380  4
CE2890[c]  3382  4
CE2891[c]  3383  2
CE4754[c]  3385  2
CE1352[g]  3393  6
chsterols[g]  3398  6
prgnlones[g]  3403  6
N1sprm[x]  3413  5
atp[g]  3428  2
CE5101[g]  3429  2
N1aspmd[x]  3474  5
CE4788[x]  3476  5
C03413[x]  3477  10
nadph[l]  3480  7
o2[l]  3481  2
CE2180[l]  3482  4
nadp[l]  3483  5
C05298[l]  3486  4
gthrd[x]  3504  2
CE5239[x]  3505  2
CE5242[x]  3539  2
CE5243[x]  3546  2
CE5244[x]  3553  2
CE5531[x]  3561  2
CE4993[x]  3564  2
CE5026[x]  3607  2
pail345p_hs[g]  3639  2
no2[c]  3655  3
CE1957[c]  3656  3
CE5794[c]  3740  1
CE5796[c]  3742  1
CE5794[l]  3743  4
CE5795[l]  3744  4
CE5025[x]  3754  2
CE5241[x]  3762  2
CE5240[x]  3766  2
CE2576[c]  3772  1
CE2577[c]  3773  1
CE1924[c]  3784  3
CE5655[c]  3785  3
CE4898[c]  3795  3
CE5829[c]  3819  1
CE5866[c]  3821  1
CE5867[c]  3822  3
CE5868[c]  3823  3
C06948[r]  3834  4
fald[r]  3835  4
CE4881[c]  3847  3
CE5546[x]  3859  2
CE5547[x]  3862  2
CE5544[x]  3865  2
CE5545[x]  3868  2
CE5986[c]  3917  3
urate[n]  3968  1
urea[n]  3969  1
pail45p_hs[g]  4007  4
CE5132[g]  4010  4
pail3p_hs[g]  4013  2
15HPET[r]  4068  5
CE2567[r]  4069  5
C06315[r]  4075  5
C06314[r]  4080  5
CE6316[l]  4276  2
CE5527[c]  4427  4
CE5922[c]  4428  4
CE5528[c]  4429  3
CE2061[c]  4430  3
CE6502[c]  4433  3
C04717[c]  4434  1
CE6504[c]  4436  3
CE2006[c]  4437  1
CE6506[c]  4438  1
CE5526[c]  4439  4
CE5920[c]  4441  4
C08261[c]  4442  2
C08276[c]  4563  4
acryl[c]  4565  4
CE6250[x]  4584  2
selhcys[n]  4676  1
thf[n]  4677  1
5mthf[r]  4679  5
thf[r]  4681  5
pool number 368 engages 94 metabolites: 
akg[r]  2553  3
succ[r]  2556  3
pmtcoa[l]  3248  12
co2[l]  3250  12
sprm[x]  3261  4
CE1935[x]  3262  4
CE1936[x]  3280  4
CE2870[g]  3293  2
so4[g]  3294  2
CE2873[g]  3302  2
CE2875[g]  3308  2
CE1950[l]  3368  1
so3[l]  3370  1
CE1950[n]  3371  2
so3[n]  3373  2
C01836[c]  3374  2
CE2862[c]  3375  2
C01836[m]  3377  4
CE2863[m]  3379  4
CE2858[c]  3380  10
CE2890[c]  3382  10
CE2891[c]  3383  6
CE4754[c]  3385  6
CE1352[g]  3393  2
chsterols[g]  3398  2
prgnlones[g]  3403  2
N1sprm[x]  3413  4
N1aspmd[x]  3474  4
CE4788[x]  3476  4
C03413[x]  3477  8
nadph[l]  3480  3
o2[l]  3481  11
CE2180[l]  3482  2
nadp[l]  3483  12
C05298[l]  3486  2
gthrd[x]  3504  1
CE5239[x]  3505  1
CE5242[x]  3539  1
CE5243[x]  3546  1
CE5244[x]  3553  1
CE5531[x]  3561  1
CE4993[x]  3564  1
CE5026[x]  3607  1
no2[c]  3655  1
CE1957[c]  3656  1
CE5794[c]  3740  4
CE5796[c]  3742  4
CE5794[l]  3743  3
CE5795[l]  3744  3
CE5025[x]  3754  1
CE5241[x]  3762  1
CE5240[x]  3766  1
CE2576[c]  3772  10
CE2577[c]  3773  10
CE1924[c]  3784  1
CE5655[c]  3785  1
CE4898[c]  3795  1
CE5829[c]  3819  1
CE5866[c]  3821  1
CE5867[c]  3822  2
CE5868[c]  3823  2
C06948[r]  3834  8
fald[r]  3835  8
CE4881[c]  3847  1
CE5546[x]  3859  1
CE5547[x]  3862  1
CE5544[x]  3865  1
CE5545[x]  3868  1
CE5986[c]  3917  1
urate[n]  3968  3
urea[n]  3969  3
15HPET[r]  4068  4
CE2567[r]  4069  4
C06315[r]  4075  4
C06314[r]  4080  4
CE6316[l]  4276  11
CE5527[c]  4427  3
CE5922[c]  4428  3
CE5528[c]  4429  10
CE2061[c]  4430  7
CE5921[c]  4431  3
CE6502[c]  4433  10
C04717[c]  4434  10
CE6504[c]  4436  10
CE2006[c]  4437  10
CE6506[c]  4438  10
CE5526[c]  4439  3
CE5920[c]  4441  3
C08276[c]  4563  17
acryl[c]  4565  17
CE6250[x]  4584  1
selmeth[r]  4673  3
C05708[r]  4674  3
selhcys[r]  4680  3
pool number 369 engages 82 metabolites: 
pro_L[r]  2554  7
4hpro_LT[r]  2555  7
nadph[n]  2666  1
thbpt[n]  2668  2
CE2254[n]  3230  1
CE2253[n]  3232  1
malcoa[l]  3249  4
3ohodcoa[l]  3251  4
stcoa[n]  3258  1
CE2870[g]  3293  3
so4[g]  3294  3
CE2873[g]  3302  3
CE2875[g]  3308  3
CE1950[l]  3368  2
so3[l]  3370  2
C01836[c]  3374  2
CE2862[c]  3375  2
C01836[m]  3377  9
CE2863[m]  3379  9
CE2858[c]  3380  16
CE2890[c]  3382  16
CE2891[c]  3383  9
CE4754[c]  3385  9
CE1352[g]  3393  3
chsterols[g]  3398  3
prgnlones[g]  3403  3
atp[g]  3428  3
CE5101[g]  3429  3
nadph[l]  3480  5
o2[l]  3481  5
nadp[l]  3483  10
pail345p_hs[g]  3639  3
no2[c]  3655  2
CE1957[c]  3656  2
CE5794[c]  3740  17
CE5796[c]  3742  17
CE5794[l]  3743  9
CE5795[l]  3744  9
CE2576[c]  3772  2
CE2577[c]  3773  2
CE1924[c]  3784  2
CE5655[c]  3785  2
CE4898[c]  3795  2
dsmsterol[n]  3809  1
CE5829[c]  3819  8
CE5866[c]  3821  8
CE5867[c]  3822  5
CE5868[c]  3823  5
C06948[r]  3834  9
fald[r]  3835  9
CE4881[c]  3847  2
CE5986[c]  3917  2
urate[n]  3968  3
urea[n]  3969  3
pail45p_hs[g]  4007  6
CE5132[g]  4010  6
pail3p_hs[g]  4013  3
15HPET[n]  4066  1
CE2567[n]  4067  1
15HPET[r]  4068  5
CE2567[r]  4069  5
CE7172[n]  4072  1
C06315[n]  4074  1
C06315[r]  4075  5
C06314[r]  4080  5
chsterol[n]  4151  2
CE6316[l]  4276  5
CE5527[c]  4427  3
CE5922[c]  4428  3
CE5528[c]  4429  2
CE2061[c]  4430  2
CE6502[c]  4433  2
C04717[c]  4434  2
CE6504[c]  4436  2
CE2006[c]  4437  2
CE6506[c]  4438  2
CE5526[c]  4439  3
CE5920[c]  4441  3
C08276[c]  4563  8
acryl[c]  4565  8
5mthf[r]  4679  2
thf[r]  4681  2
pool number 370 engages 109 metabolites: 
akg[r]  2553  3
succ[r]  2556  3
nadph[n]  2666  1
thbpt[n]  2668  2
CE2254[n]  3230  1
CE2253[n]  3232  1
pmtcoa[l]  3248  8
co2[l]  3250  8
stcoa[n]  3258  1
sprm[x]  3261  3
CE1935[x]  3262  3
CE1936[x]  3280  3
CE2870[g]  3293  2
so4[g]  3294  2
CE2873[g]  3302  2
CE2875[g]  3308  2
CE1950[l]  3368  4
so3[l]  3370  4
CE1950[n]  3371  2
so3[n]  3373  2
C01836[c]  3374  9
CE2862[c]  3375  9
C01836[m]  3377  8
CE2863[m]  3379  8
CE2858[c]  3380  1
CE2890[c]  3382  1
CE2891[c]  3383  7
CE4754[c]  3385  7
CE1352[g]  3393  2
chsterols[g]  3398  2
prgnlones[g]  3403  2
N1sprm[x]  3413  3
pail_hs[g]  3427  2
CE5101[g]  3429  1
adp[g]  3430  1
N1aspmd[x]  3474  3
CE4788[x]  3476  3
C03413[x]  3477  6
nadph[l]  3480  4
o2[l]  3481  9
CE2180[l]  3482  3
nadp[l]  3483  10
C05298[l]  3486  3
gthrd[x]  3504  1
CE5239[x]  3505  1
CE5242[x]  3539  1
CE5243[x]  3546  1
CE5244[x]  3553  1
CE5531[x]  3561  1
CE4993[x]  3564  1
CE5026[x]  3607  1
pail35p_hs[g]  3638  1
no2[c]  3655  6
CE1957[c]  3656  6
CE5794[c]  3740  20
CE5796[c]  3742  20
CE5794[l]  3743  9
CE5795[l]  3744  9
CE5025[x]  3754  1
CE5241[x]  3762  1
CE5240[x]  3766  1
CE2576[c]  3772  3
CE2577[c]  3773  3
CE1924[c]  3784  6
CE5655[c]  3785  6
CE4898[c]  3795  6
dsmsterol[n]  3809  1
CE5829[c]  3819  1
CE5866[c]  3821  1
CE5867[c]  3822  6
CE5868[c]  3823  6
C06948[r]  3834  5
fald[r]  3835  5
CE4881[c]  3847  6
CE5546[x]  3859  1
CE5547[x]  3862  1
CE5544[x]  3865  1
CE5545[x]  3868  1
CE5986[c]  3917  6
urate[n]  3968  2
urea[n]  3969  2
pail3p_hs[g]  4013  1
15HPET[n]  4066  1
CE2567[n]  4067  1
15HPET[r]  4068  6
CE2567[r]  4069  6
CE7172[n]  4072  1
C06315[n]  4074  1
C06315[r]  4075  6
C06314[r]  4080  6
chsterol[n]  4151  2
CE6316[l]  4276  9
inost[g]  4329  2
CE5528[c]  4429  3
CE2061[c]  4430  2
CE5921[c]  4431  1
CE6502[c]  4433  3
C04717[c]  4434  3
CE6504[c]  4436  3
CE2006[c]  4437  3
CE6506[c]  4438  3
C08276[c]  4563  2
acryl[c]  4565  2
CE6250[x]  4584  1
selmeth[r]  4673  5
C05708[r]  4674  5
selhcys[n]  4676  1
thf[n]  4677  1
selhcys[r]  4680  5
pool number 371 engages 86 metabolites: 
akg[r]  2553  12
succ[r]  2556  12
malcoa[l]  3249  7
3ohodcoa[l]  3251  7
sprm[x]  3261  3
CE1935[x]  3262  3
CE1936[x]  3280  3
CE2870[g]  3293  1
so4[g]  3294  1
CE2873[g]  3302  1
CE2875[g]  3308  1
CE1950[l]  3368  1
so3[l]  3370  1
CE1950[n]  3371  1
so3[n]  3373  1
C01836[c]  3374  4
CE2862[c]  3375  4
C01836[m]  3377  10
CE2863[m]  3379  10
CE2858[c]  3380  7
CE2890[c]  3382  7
CE2891[c]  3383  8
CE4754[c]  3385  8
CE1352[g]  3393  1
chsterols[g]  3398  1
prgnlones[g]  3403  1
N1sprm[x]  3413  3
atp[g]  3428  3
CE5101[g]  3429  3
N1aspmd[x]  3474  3
CE4788[x]  3476  3
C03413[x]  3477  6
nadph[l]  3480  24
o2[l]  3481  4
CE2180[l]  3482  24
nadp[l]  3483  4
C05298[l]  3486  24
pail345p_hs[g]  3639  3
no2[c]  3655  6
CE1957[c]  3656  6
CE5794[c]  3740  7
CE5796[c]  3742  7
CE5794[l]  3743  6
CE5795[l]  3744  6
CE2576[c]  3772  9
CE2577[c]  3773  9
CE1924[c]  3784  6
CE5655[c]  3785  6
CE4898[c]  3795  6
CE5829[c]  3819  5
CE5866[c]  3821  5
CE5867[c]  3822  8
CE5868[c]  3823  8
C06948[r]  3834  12
fald[r]  3835  12
CE4881[c]  3847  6
CE5986[c]  3917  6
urate[n]  3968  6
urea[n]  3969  6
pail45p_hs[g]  4007  6
CE5132[g]  4010  6
pail3p_hs[g]  4013  3
15HPET[r]  4068  6
CE2567[r]  4069  6
C06315[r]  4075  6
C06314[r]  4080  6
CE6316[l]  4276  4
CE5527[c]  4427  3
CE5922[c]  4428  3
CE5528[c]  4429  9
CE2061[c]  4430  8
CE5921[c]  4431  1
CE6502[c]  4433  9
C04717[c]  4434  9
CE6504[c]  4436  9
CE2006[c]  4437  9
CE6506[c]  4438  9
CE5526[c]  4439  3
CE5920[c]  4441  3
C08276[c]  4563  2
acryl[c]  4565  2
selmeth[r]  4673  5
C05708[r]  4674  5
selhcys[n]  4676  2
thf[n]  4677  2
selhcys[r]  4680  5
pool number 372 engages 108 metabolites: 
pro_L[r]  2554  3
4hpro_LT[r]  2555  3
nadph[n]  2666  1
thbpt[n]  2668  2
CE2254[n]  3230  1
CE2253[n]  3232  1
malcoa[l]  3249  3
3ohodcoa[l]  3251  3
stcoa[n]  3258  1
sprm[x]  3261  1
CE1935[x]  3262  1
CE1936[x]  3280  1
CE2870[g]  3293  1
so4[g]  3294  1
CE2873[g]  3302  1
CE2875[g]  3308  1
CE1950[n]  3371  2
so3[n]  3373  2
C01836[c]  3374  1
CE2862[c]  3375  1
C01836[m]  3377  5
CE2863[m]  3379  5
CE2858[c]  3380  11
CE2890[c]  3382  11
CE2891[c]  3383  1
CE4754[c]  3385  1
CE1352[g]  3393  1
chsterols[g]  3398  1
prgnlones[g]  3403  1
N1sprm[x]  3413  1
atp[g]  3428  1
CE5101[g]  3429  1
N1aspmd[x]  3474  1
CE4788[x]  3476  1
C03413[x]  3477  2
estrone[l]  3479  1
nadph[l]  3480  1
o2[l]  3481  3
CE2180[l]  3482  5
C05298[l]  3486  5
gthrd[x]  3504  1
CE5239[x]  3505  1
CE5242[x]  3539  1
CE5243[x]  3546  1
CE5244[x]  3553  1
CE5531[x]  3561  1
CE4993[x]  3564  1
CE5026[x]  3607  1
pail345p_hs[g]  3639  1
no2[c]  3655  4
CE1957[c]  3656  4
CE5794[c]  3740  9
CE5796[c]  3742  9
CE5794[l]  3743  2
CE5795[l]  3744  2
CE5025[x]  3754  1
CE5241[x]  3762  1
CE5240[x]  3766  1
CE2576[c]  3772  2
CE2577[c]  3773  2
CE1924[c]  3784  4
CE5655[c]  3785  4
CE4898[c]  3795  4
dsmsterol[n]  3809  1
CE5829[c]  3819  10
CE5866[c]  3821  10
CE5867[c]  3822  12
CE5868[c]  3823  12
C06948[r]  3834  7
fald[r]  3835  7
CE4881[c]  3847  4
CE5546[x]  3859  1
CE5547[x]  3862  1
CE5544[x]  3865  1
CE5545[x]  3868  1
CE5986[c]  3917  4
urate[n]  3968  7
urea[n]  3969  7
pail45p_hs[g]  4007  2
CE5132[g]  4010  2
pail3p_hs[g]  4013  1
15HPET[n]  4066  1
CE2567[n]  4067  1
15HPET[r]  4068  4
CE2567[r]  4069  4
CE7172[n]  4072  1
C06315[n]  4074  1
C06315[r]  4075  4
C06314[r]  4080  4
chsterol[n]  4151  2
CE6316[l]  4276  3
CE5527[c]  4427  4
CE5922[c]  4428  4
CE5528[c]  4429  9
CE2061[c]  4430  9
CE6502[c]  4433  9
C04717[c]  4434  2
CE6504[c]  4436  9
CE2006[c]  4437  2
CE6506[c]  4438  2
CE5526[c]  4439  4
CE5920[c]  4441  4
C08261[c]  4442  7
C08276[c]  4563  9
acryl[c]  4565  9
CE6250[x]  4584  1
5mthf[r]  4679  6
thf[r]  4681  6
pool number 373 engages 72 metabolites: 
akg[r]  2553  18
succ[r]  2556  18
malcoa[l]  3249  8
3ohodcoa[l]  3251  8
sprm[x]  3261  1
CE1935[x]  3262  1
CE1936[x]  3280  1
CE2870[g]  3293  4
so4[g]  3294  4
CE2873[g]  3302  4
CE2875[g]  3308  4
C01836[c]  3374  1
CE2862[c]  3375  1
C01836[m]  3377  1
CE2863[m]  3379  1
CE2858[c]  3380  8
CE2890[c]  3382  8
CE2891[c]  3383  7
CE4754[c]  3385  7
CE1352[g]  3393  4
chsterols[g]  3398  4
prgnlones[g]  3403  4
N1sprm[x]  3413  1
N1aspmd[x]  3474  1
CE4788[x]  3476  1
C03413[x]  3477  2
nadph[l]  3480  7
CE2180[l]  3482  7
C05298[l]  3486  7
no2[c]  3655  1
CE1957[c]  3656  1
CE5794[c]  3740  2
CE5796[c]  3742  2
CE5794[l]  3743  12
CE5795[l]  3744  12
CE2576[c]  3772  5
CE2577[c]  3773  5
CE1924[c]  3784  1
CE5655[c]  3785  1
CE4898[c]  3795  1
CE5829[c]  3819  6
CE5866[c]  3821  6
CE5867[c]  3822  7
CE5868[c]  3823  7
C06948[r]  3834  4
fald[r]  3835  4
CE4881[c]  3847  1
CE5986[c]  3917  1
urate[n]  3968  4
urea[n]  3969  4
15HPET[r]  4068  6
CE2567[r]  4069  6
C06315[r]  4075  6
C06314[r]  4080  6
CE5527[c]  4427  8
CE5922[c]  4428  8
CE5528[c]  4429  5
CE2061[c]  4430  4
CE5921[c]  4431  1
CE6502[c]  4433  5
C04717[c]  4434  5
CE6504[c]  4436  5
CE2006[c]  4437  5
CE6506[c]  4438  5
CE5526[c]  4439  8
CE5920[c]  4441  8
C08276[c]  4563  17
acryl[c]  4565  17
selhcys[n]  4676  7
thf[n]  4677  7
5mthf[r]  4679  5
thf[r]  4681  5
pool number 374 engages 112 metabolites: 
cmp[g]  984  1
cmpacna[g]  986  1
akg[r]  2553  2
succ[r]  2556  2
nadph[n]  2666  1
thbpt[n]  2668  2
CE2254[n]  3230  1
CE2253[n]  3232  1
malcoa[l]  3249  4
3ohodcoa[l]  3251  4
stcoa[n]  3258  1
sprm[x]  3261  2
CE1935[x]  3262  2
CE1936[x]  3280  2
CE2870[g]  3293  3
so4[g]  3294  3
CE2873[g]  3302  3
CE2875[g]  3308  3
CE1950[l]  3368  7
so3[l]  3370  7
C01836[c]  3374  6
CE2862[c]  3375  6
C01836[m]  3377  5
CE2863[m]  3379  5
CE2858[c]  3380  25
CE2890[c]  3382  25
CE2891[c]  3383  12
CE4754[c]  3385  12
CE1352[g]  3393  3
chsterols[g]  3398  3
prgnlones[g]  3403  3
N1sprm[x]  3413  2
pail_hs[g]  3427  4
CE5101[g]  3429  2
adp[g]  3430  2
N1aspmd[x]  3474  2
CE4788[x]  3476  2
C03413[x]  3477  4
estrone[l]  3479  1
nadph[l]  3480  3
o2[l]  3481  5
CE2180[l]  3482  9
C05298[l]  3486  9
gthrd[x]  3504  1
CE5239[x]  3505  1
CE5242[x]  3539  1
CE5243[x]  3546  1
CE5244[x]  3553  1
CE5531[x]  3561  1
CE4993[x]  3564  1
CE5026[x]  3607  1
pail35p_hs[g]  3638  2
no2[c]  3655  2
CE1957[c]  3656  2
CE5794[c]  3740  15
CE5796[c]  3742  15
CE5794[l]  3743  6
CE5795[l]  3744  6
CE5025[x]  3754  1
CE5241[x]  3762  1
CE5240[x]  3766  1
CE2576[c]  3772  6
CE2577[c]  3773  6
CE1924[c]  3784  2
CE5655[c]  3785  2
CE4898[c]  3795  2
dsmsterol[n]  3809  1
CE5867[c]  3822  11
CE5868[c]  3823  11
C06948[r]  3834  2
fald[r]  3835  2
CE4881[c]  3847  2
CE5546[x]  3859  1
CE5547[x]  3862  1
CE5544[x]  3865  1
CE5545[x]  3868  1
CE5986[c]  3917  2
urate[n]  3968  2
urea[n]  3969  2
pail3p_hs[g]  4013  2
15HPET[n]  4066  1
CE2567[n]  4067  1
15HPET[r]  4068  5
CE2567[r]  4069  5
CE7172[n]  4072  1
C06315[n]  4074  1
C06315[r]  4075  5
C06314[r]  4080  5
chsterol[n]  4151  2
CE6316[l]  4276  5
12dgr120[g]  4321  1
inost[g]  4329  4
CE5527[c]  4427  5
CE5922[c]  4428  5
CE5528[c]  4429  7
CE2061[c]  4430  7
CE6502[c]  4433  7
C04717[c]  4434  6
CE6504[c]  4436  7
CE2006[c]  4437  6
CE6506[c]  4438  6
CE5526[c]  4439  5
CE5920[c]  4441  5
C08261[c]  4442  1
C08276[c]  4563  14
acryl[c]  4565  14
CE6250[x]  4584  1
selmeth[r]  4673  9
C05708[r]  4674  9
selhcys[n]  4676  1
thf[n]  4677  1
selhcys[r]  4680  9
pool number 375 engages 104 metabolites: 
pro_L[r]  2554  2
4hpro_LT[r]  2555  2
nadph[n]  2666  1
thbpt[n]  2668  2
CE2254[n]  3230  1
CE2253[n]  3232  1
pmtcoa[l]  3248  11
co2[l]  3250  11
stcoa[n]  3258  1
sprm[x]  3261  3
CE1935[x]  3262  3
CE1936[x]  3280  3
CE1950[l]  3368  1
so3[l]  3370  1
CE1950[n]  3371  2
so3[n]  3373  2
C01836[c]  3374  5
CE2862[c]  3375  5
C01836[m]  3377  8
CE2863[m]  3379  8
CE2858[c]  3380  7
CE2890[c]  3382  7
CE2891[c]  3383  3
CE4754[c]  3385  3
N1sprm[x]  3413  3
pail_hs[g]  3427  2
CE5101[g]  3429  1
adp[g]  3430  1
N1aspmd[x]  3474  3
CE4788[x]  3476  3
C03413[x]  3477  6
estrone[l]  3479  2
nadph[l]  3480  6
o2[l]  3481  1
CE2180[l]  3482  9
C05298[l]  3486  9
gthrd[x]  3504  1
CE5239[x]  3505  1
CE5242[x]  3539  1
CE5243[x]  3546  1
CE5244[x]  3553  1
CE5531[x]  3561  1
CE4993[x]  3564  1
CE5026[x]  3607  1
pail35p_hs[g]  3638  1
no2[c]  3655  3
CE1957[c]  3656  3
CE5794[c]  3740  8
CE5796[c]  3742  8
CE5794[l]  3743  5
CE5795[l]  3744  5
CE5025[x]  3754  1
CE5241[x]  3762  1
CE5240[x]  3766  1
CE2576[c]  3772  1
CE2577[c]  3773  1
CE1924[c]  3784  3
CE5655[c]  3785  3
CE4898[c]  3795  3
dsmsterol[n]  3809  1
CE5829[c]  3819  11
CE5866[c]  3821  11
CE5867[c]  3822  5
CE5868[c]  3823  5
C06948[r]  3834  1
fald[r]  3835  1
CE4881[c]  3847  3
CE5546[x]  3859  1
CE5547[x]  3862  1
CE5544[x]  3865  1
CE5545[x]  3868  1
CE5986[c]  3917  3
urate[n]  3968  4
urea[n]  3969  4
pail3p_hs[g]  4013  1
15HPET[n]  4066  1
CE2567[n]  4067  1
15HPET[r]  4068  2
CE2567[r]  4069  2
CE7172[n]  4072  1
C06315[n]  4074  1
C06315[r]  4075  2
C06314[r]  4080  2
chsterol[n]  4151  2
CE6316[l]  4276  1
inost[g]  4329  2
CE5527[c]  4427  5
CE5922[c]  4428  5
CE5528[c]  4429  1
CE2061[c]  4430  1
CE6502[c]  4433  1
C04717[c]  4434  1
CE6504[c]  4436  1
CE2006[c]  4437  1
CE6506[c]  4438  1
CE5526[c]  4439  5
CE5920[c]  4441  5
C08276[c]  4563  1
acryl[c]  4565  1
CE6250[x]  4584  1
selhcys[n]  4676  7
thf[n]  4677  7
5mthf[r]  4679  6
thf[r]  4681  6
pool number 376 engages 95 metabolites: 
akg[r]  2553  3
succ[r]  2556  3
nadph[n]  2666  1
thbpt[n]  2668  2
CE2254[n]  3230  1
CE2253[n]  3232  1
pmtcoa[l]  3248  3
co2[l]  3250  3
stcoa[n]  3258  1
CE2870[g]  3293  4
so4[g]  3294  4
CE2873[g]  3302  4
CE2875[g]  3308  4
CE1950[l]  3368  2
so3[l]  3370  2
CE1950[n]  3371  1
so3[n]  3373  1
C01836[c]  3374  9
CE2862[c]  3375  9
C01836[m]  3377  11
CE2863[m]  3379  11
CE2858[c]  3380  1
CE2890[c]  3382  1
CE2891[c]  3383  6
CE4754[c]  3385  6
CE1352[g]  3393  4
chsterols[g]  3398  4
prgnlones[g]  3403  4
atp[g]  3428  1
CE5101[g]  3429  1
estrone[l]  3479  3
o2[l]  3481  7
CE2180[l]  3482  10
C05298[l]  3486  10
gthrd[x]  3504  1
CE5239[x]  3505  1
CE5242[x]  3539  1
CE5243[x]  3546  1
CE5244[x]  3553  1
CE5531[x]  3561  1
CE4993[x]  3564  1
CE5026[x]  3607  1
pail345p_hs[g]  3639  1
CE5794[c]  3740  3
CE5796[c]  3742  3
CE5794[l]  3743  1
CE5795[l]  3744  1
CE5025[x]  3754  1
CE5241[x]  3762  1
CE5240[x]  3766  1
CE2576[c]  3772  3
CE2577[c]  3773  3
dsmsterol[n]  3809  1
CE5829[c]  3819  20
CE5866[c]  3821  20
CE5867[c]  3822  26
CE5868[c]  3823  26
C06948[r]  3834  1
fald[r]  3835  1
CE5546[x]  3859  1
CE5547[x]  3862  1
CE5544[x]  3865  1
CE5545[x]  3868  1
urate[n]  3968  3
urea[n]  3969  3
pail45p_hs[g]  4007  2
CE5132[g]  4010  2
pail3p_hs[g]  4013  1
15HPET[n]  4066  1
CE2567[n]  4067  1
15HPET[r]  4068  1
CE2567[r]  4069  1
CE7172[n]  4072  1
C06315[n]  4074  1
C06315[r]  4075  1
C06314[r]  4080  1
chsterol[n]  4151  2
CE6316[l]  4276  7
CE5527[c]  4427  8
CE5922[c]  4428  8
CE5528[c]  4429  3
CE2061[c]  4430  1
CE5921[c]  4431  2
CE6502[c]  4433  3
C04717[c]  4434  3
CE6504[c]  4436  3
CE2006[c]  4437  3
CE6506[c]  4438  3
CE5526[c]  4439  8
CE5920[c]  4441  8
C08276[c]  4563  6
acryl[c]  4565  6
CE6250[x]  4584  1
5mthf[r]  4679  1
thf[r]  4681  1
pool number 377 engages 89 metabolites: 
akg[r]  2553  13
succ[r]  2556  13
nadph[n]  2666  1
thbpt[n]  2668  2
CE2254[n]  3230  1
CE2253[n]  3232  1
malcoa[l]  3249  10
3ohodcoa[l]  3251  10
stcoa[n]  3258  1
sprm[x]  3261  4
CE1935[x]  3262  4
CE1936[x]  3280  4
CE2870[g]  3293  3
so4[g]  3294  3
CE2873[g]  3302  3
CE2875[g]  3308  3
CE1950[l]  3368  1
so3[l]  3370  1
CE1950[n]  3371  1
so3[n]  3373  1
C01836[c]  3374  1
CE2862[c]  3375  1
C01836[m]  3377  3
CE2863[m]  3379  3
CE2858[c]  3380  1
CE2890[c]  3382  1
CE2891[c]  3383  3
CE4754[c]  3385  3
CE1352[g]  3393  3
chsterols[g]  3398  3
prgnlones[g]  3403  3
N1sprm[x]  3413  4
pail_hs[g]  3427  8
CE5101[g]  3429  4
adp[g]  3430  4
N1aspmd[x]  3474  4
CE4788[x]  3476  4
C03413[x]  3477  8
nadph[l]  3480  6
o2[l]  3481  2
nadp[l]  3483  8
pail35p_hs[g]  3638  4
no2[c]  3655  1
CE1957[c]  3656  1
CE5794[c]  3740  7
CE5796[c]  3742  7
CE2576[c]  3772  3
CE2577[c]  3773  3
CE1924[c]  3784  1
CE5655[c]  3785  1
CE4898[c]  3795  1
dsmsterol[n]  3809  1
CE5829[c]  3819  15
CE5866[c]  3821  15
CE5867[c]  3822  9
CE5868[c]  3823  9
C06948[r]  3834  6
fald[r]  3835  6
CE4881[c]  3847  1
CE5986[c]  3917  1
urate[n]  3968  11
urea[n]  3969  11
pail3p_hs[g]  4013  4
15HPET[n]  4066  1
CE2567[n]  4067  1
15HPET[r]  4068  6
CE2567[r]  4069  6
CE7172[n]  4072  1
C06315[n]  4074  1
C06315[r]  4075  6
C06314[r]  4080  6
chsterol[n]  4151  2
CE6316[l]  4276  2
inost[g]  4329  8
CE5527[c]  4427  9
CE5922[c]  4428  9
CE5528[c]  4429  3
CE2061[c]  4430  3
CE6502[c]  4433  3
C04717[c]  4434  3
CE6504[c]  4436  3
CE2006[c]  4437  3
CE6506[c]  4438  3
CE5526[c]  4439  9
CE5920[c]  4441  9
C08276[c]  4563  13
acryl[c]  4565  13
5mthf[r]  4679  8
thf[r]  4681  8
pool number 378 engages 112 metabolites: 
pro_L[r]  2554  8
4hpro_LT[r]  2555  8
nadph[n]  2666  1
thbpt[n]  2668  2
CE2254[n]  3230  1
CE2253[n]  3232  1
pmtcoa[l]  3248  14
co2[l]  3250  14
stcoa[n]  3258  1
sprm[x]  3261  2
CE1935[x]  3262  2
CE1936[x]  3280  2
CE2870[g]  3293  1
so4[g]  3294  1
CE2873[g]  3302  1
CE2875[g]  3308  1
CE1950[l]  3368  1
so3[l]  3370  1
CE1950[n]  3371  1
so3[n]  3373  1
C01836[c]  3374  2
CE2862[c]  3375  2
C01836[m]  3377  22
CE2863[m]  3379  22
CE2858[c]  3380  1
CE2890[c]  3382  1
CE2891[c]  3383  6
CE4754[c]  3385  6
CE1352[g]  3393  1
chsterols[g]  3398  1
prgnlones[g]  3403  1
N1sprm[x]  3413  2
pail_hs[g]  3427  4
CE5101[g]  3429  2
adp[g]  3430  2
N1aspmd[x]  3474  2
CE4788[x]  3476  2
C03413[x]  3477  4
nadph[l]  3480  2
o2[l]  3481  8
CE2180[l]  3482  7
nadp[l]  3483  3
C05298[l]  3486  7
gthrd[x]  3504  2
CE5239[x]  3505  2
CE5242[x]  3539  2
CE5243[x]  3546  2
CE5244[x]  3553  2
CE5531[x]  3561  2
CE4993[x]  3564  2
CE5026[x]  3607  2
pail35p_hs[g]  3638  2
no2[c]  3655  7
CE1957[c]  3656  7
CE5794[c]  3740  4
CE5796[c]  3742  4
CE5794[l]  3743  2
CE5795[l]  3744  2
CE5025[x]  3754  2
CE5241[x]  3762  2
CE5240[x]  3766  2
CE2576[c]  3772  4
CE2577[c]  3773  4
CE1924[c]  3784  7
CE5655[c]  3785  7
CE4898[c]  3795  7
dsmsterol[n]  3809  1
CE5829[c]  3819  5
CE5866[c]  3821  5
CE5867[c]  3822  8
CE5868[c]  3823  8
C06948[r]  3834  13
fald[r]  3835  13
CE4881[c]  3847  7
CE5546[x]  3859  2
CE5547[x]  3862  2
CE5544[x]  3865  2
CE5545[x]  3868  2
CE5986[c]  3917  7
urate[n]  3968  12
urea[n]  3969  12
pail3p_hs[g]  4013  2
15HPET[n]  4066  1
CE2567[n]  4067  1
15HPET[r]  4068  8
CE2567[r]  4069  8
CE7172[n]  4072  1
C06315[n]  4074  1
C06315[r]  4075  8
C06314[r]  4080  8
chsterol[n]  4151  2
CE6316[l]  4276  8
inost[g]  4329  4
CE5527[c]  4427  5
CE5922[c]  4428  5
CE5528[c]  4429  4
CE2061[c]  4430  3
CE5921[c]  4431  1
CE6502[c]  4433  4
C04717[c]  4434  4
CE6504[c]  4436  4
CE2006[c]  4437  4
CE6506[c]  4438  4
CE5526[c]  4439  5
CE5920[c]  4441  5
C08276[c]  4563  8
acryl[c]  4565  8
CE6250[x]  4584  2
selhcys[n]  4676  11
thf[n]  4677  11
5mthf[r]  4679  11
thf[r]  4681  11
pool number 379 engages 84 metabolites: 
pro_L[r]  2554  1
4hpro_LT[r]  2555  1
malcoa[l]  3249  14
3ohodcoa[l]  3251  14
sprm[x]  3261  8
CE1935[x]  3262  8
CE1936[x]  3280  8
CE2870[g]  3293  2
so4[g]  3294  2
CE2873[g]  3302  2
CE2875[g]  3308  2
CE1950[l]  3368  1
so3[l]  3370  1
CE1950[n]  3371  3
so3[n]  3373  3
C01836[c]  3374  7
CE2862[c]  3375  7
C01836[m]  3377  9
CE2863[m]  3379  9
CE2858[c]  3380  4
CE2890[c]  3382  4
CE2891[c]  3383  13
CE4754[c]  3385  13
CE1352[g]  3393  2
chsterols[g]  3398  2
prgnlones[g]  3403  2
N1sprm[x]  3413  8
pail_hs[g]  3427  4
CE5101[g]  3429  2
adp[g]  3430  2
N1aspmd[x]  3474  8
CE4788[x]  3476  8
C03413[x]  3477  16
estrone[l]  3479  4
nadph[l]  3480  3
o2[l]  3481  3
CE2180[l]  3482  10
C05298[l]  3486  10
pail35p_hs[g]  3638  2
no2[c]  3655  1
CE1957[c]  3656  1
CE5794[c]  3740  9
CE5796[c]  3742  9
CE5794[l]  3743  4
CE5795[l]  3744  4
CE2576[c]  3772  9
CE2577[c]  3773  9
CE1924[c]  3784  1
CE5655[c]  3785  1
CE4898[c]  3795  1
CE5829[c]  3819  23
CE5866[c]  3821  23
CE5867[c]  3822  4
CE5868[c]  3823  4
C06948[r]  3834  3
fald[r]  3835  3
CE4881[c]  3847  1
CE5986[c]  3917  1
urate[n]  3968  5
urea[n]  3969  5
pail3p_hs[g]  4013  2
15HPET[r]  4068  10
CE2567[r]  4069  10
C06315[r]  4075  10
C06314[r]  4080  10
CE6316[l]  4276  3
inost[g]  4329  4
CE5527[c]  4427  2
CE5922[c]  4428  2
CE5528[c]  4429  9
CE2061[c]  4430  2
CE5921[c]  4431  7
CE6502[c]  4433  9
C04717[c]  4434  9
CE6504[c]  4436  9
CE2006[c]  4437  9
CE6506[c]  4438  9
CE5526[c]  4439  2
CE5920[c]  4441  2
C08276[c]  4563  8
acryl[c]  4565  8
selmeth[r]  4673  8
C05708[r]  4674  8
selhcys[r]  4680  8
pool number 380 engages 110 metabolites: 
pro_L[r]  2554  6
4hpro_LT[r]  2555  6
nadph[n]  2666  1
thbpt[n]  2668  2
CE2254[n]  3230  1
CE2253[n]  3232  1
malcoa[l]  3249  15
3ohodcoa[l]  3251  15
stcoa[n]  3258  1
sprm[x]  3261  5
CE1935[x]  3262  5
CE1936[x]  3280  5
CE2870[g]  3293  5
so4[g]  3294  5
CE2873[g]  3302  5
CE2875[g]  3308  5
CE1950[l]  3368  1
so3[l]  3370  1
CE1950[n]  3371  1
so3[n]  3373  1
C01836[c]  3374  5
CE2862[c]  3375  5
C01836[m]  3377  8
CE2863[m]  3379  8
CE2858[c]  3380  11
CE2890[c]  3382  11
CE2891[c]  3383  18
CE4754[c]  3385  18
CE1352[g]  3393  5
chsterols[g]  3398  5
prgnlones[g]  3403  5
N1sprm[x]  3413  5
atp[g]  3428  1
CE5101[g]  3429  1
N1aspmd[x]  3474  5
CE4788[x]  3476  5
C03413[x]  3477  10
nadph[l]  3480  16
o2[l]  3481  8
CE2180[l]  3482  13
nadp[l]  3483  11
C05298[l]  3486  13
gthrd[x]  3504  1
CE5239[x]  3505  1
CE5242[x]  3539  1
CE5243[x]  3546  1
CE5244[x]  3553  1
CE5531[x]  3561  1
CE4993[x]  3564  1
CE5026[x]  3607  1
pail345p_hs[g]  3639  1
no2[c]  3655  1
CE1957[c]  3656  1
CE5794[c]  3740  1
CE5796[c]  3742  1
CE5794[l]  3743  14
CE5795[l]  3744  14
CE5025[x]  3754  1
CE5241[x]  3762  1
CE5240[x]  3766  1
CE2576[c]  3772  1
CE2577[c]  3773  1
CE1924[c]  3784  1
CE5655[c]  3785  1
CE4898[c]  3795  1
dsmsterol[n]  3809  1
CE5829[c]  3819  3
CE5866[c]  3821  3
CE5867[c]  3822  13
CE5868[c]  3823  13
C06948[r]  3834  5
fald[r]  3835  5
CE4881[c]  3847  1
CE5546[x]  3859  1
CE5547[x]  3862  1
CE5544[x]  3865  1
CE5545[x]  3868  1
CE5986[c]  3917  1
urate[n]  3968  5
urea[n]  3969  5
pail45p_hs[g]  4007  2
CE5132[g]  4010  2
pail3p_hs[g]  4013  1
15HPET[n]  4066  1
CE2567[n]  4067  1
15HPET[r]  4068  5
CE2567[r]  4069  5
CE7172[n]  4072  1
C06315[n]  4074  1
C06315[r]  4075  5
C06314[r]  4080  5
chsterol[n]  4151  2
CE6316[l]  4276  8
CE5527[c]  4427  4
CE5922[c]  4428  4
CE5528[c]  4429  7
CE2061[c]  4430  7
CE6502[c]  4433  7
C04717[c]  4434  1
CE6504[c]  4436  7
CE2006[c]  4437  1
CE6506[c]  4438  1
CE5526[c]  4439  4
CE5920[c]  4441  4
C08261[c]  4442  6
C08276[c]  4563  10
acryl[c]  4565  10
CE6250[x]  4584  1
5mthf[r]  4679  3
thf[r]  4681  3
pool number 381 engages 106 metabolites: 
akg[r]  2553  3
succ[r]  2556  3
nadph[n]  2666  2
thbpt[n]  2668  4
CE2254[n]  3230  2
CE2253[n]  3232  2
pmtcoa[l]  3248  5
co2[l]  3250  5
stcoa[n]  3258  2
sprm[x]  3261  7
CE1935[x]  3262  7
CE1936[x]  3280  7
CE2870[g]  3293  8
so4[g]  3294  8
CE2873[g]  3302  8
CE2875[g]  3308  8
CE1950[l]  3368  2
so3[l]  3370  2
CE1950[n]  3371  1
so3[n]  3373  1
C01836[c]  3374  7
CE2862[c]  3375  7
C01836[m]  3377  8
CE2863[m]  3379  8
CE2858[c]  3380  4
CE2890[c]  3382  4
CE2891[c]  3383  1
CE4754[c]  3385  1
CE1352[g]  3393  8
chsterols[g]  3398  8
prgnlones[g]  3403  8
N1sprm[x]  3413  7
N1aspmd[x]  3474  7
CE4788[x]  3476  7
C03413[x]  3477  14
nadph[l]  3480  6
o2[l]  3481  1
CE2180[l]  3482  5
nadp[l]  3483  2
C05298[l]  3486  5
gthrd[x]  3504  2
CE5239[x]  3505  2
CE5242[x]  3539  2
CE5243[x]  3546  2
CE5244[x]  3553  2
CE5531[x]  3561  2
CE4993[x]  3564  2
CE5026[x]  3607  2
no2[c]  3655  4
CE1957[c]  3656  4
CE5794[c]  3740  7
CE5796[c]  3742  7
CE5794[l]  3743  8
CE5795[l]  3744  8
CE5025[x]  3754  2
CE5241[x]  3762  2
CE5240[x]  3766  2
CE2576[c]  3772  2
CE2577[c]  3773  2
CE1924[c]  3784  4
CE5655[c]  3785  4
CE4898[c]  3795  4
dsmsterol[n]  3809  2
CE5829[c]  3819  3
CE5866[c]  3821  3
CE5867[c]  3822  10
CE5868[c]  3823  10
C06948[r]  3834  7
fald[r]  3835  7
CE4881[c]  3847  4
CE5546[x]  3859  2
CE5547[x]  3862  2
CE5544[x]  3865  2
CE5545[x]  3868  2
CE5986[c]  3917  4
urate[n]  3968  7
urea[n]  3969  7
15HPET[n]  4066  2
CE2567[n]  4067  2
15HPET[r]  4068  7
CE2567[r]  4069  7
CE7172[n]  4072  2
C06315[n]  4074  2
C06315[r]  4075  7
C06314[r]  4080  7
chsterol[n]  4151  4
CE6316[l]  4276  1
CE5527[c]  4427  3
CE5922[c]  4428  3
CE5528[c]  4429  2
CE2061[c]  4430  2
CE6502[c]  4433  2
C04717[c]  4434  2
CE6504[c]  4436  2
CE2006[c]  4437  2
CE6506[c]  4438  2
CE5526[c]  4439  3
CE5920[c]  4441  3
C08276[c]  4563  7
acryl[c]  4565  7
CE6250[x]  4584  2
selmeth[r]  4673  7
C05708[r]  4674  7
selhcys[n]  4676  21
thf[n]  4677  21
selhcys[r]  4680  7
pool number 382 engages 111 metabolites: 
akg[r]  2553  5
succ[r]  2556  5
nadph[n]  2666  1
thbpt[n]  2668  2
CE2254[n]  3230  1
CE2253[n]  3232  1
pmtcoa[l]  3248  1
co2[l]  3250  1
stcoa[n]  3258  1
sprm[x]  3261  1
CE1935[x]  3262  1
CE1936[x]  3280  1
CE2870[g]  3293  1
so4[g]  3294  1
CE2873[g]  3302  1
CE2875[g]  3308  1
CE1950[l]  3368  3
so3[l]  3370  3
CE1950[n]  3371  2
so3[n]  3373  2
C01836[c]  3374  4
CE2862[c]  3375  4
C01836[m]  3377  1
CE2863[m]  3379  1
CE2858[c]  3380  1
CE2890[c]  3382  1
CE2891[c]  3383  4
CE4754[c]  3385  4
CE1352[g]  3393  1
chsterols[g]  3398  1
prgnlones[g]  3403  1
N1sprm[x]  3413  1
atp[g]  3428  5
CE5101[g]  3429  5
N1aspmd[x]  3474  1
CE4788[x]  3476  1
C03413[x]  3477  2
nadph[l]  3480  7
o2[l]  3481  4
CE2180[l]  3482  8
nadp[l]  3483  3
C05298[l]  3486  8
gthrd[x]  3504  1
CE5239[x]  3505  1
CE5242[x]  3539  1
CE5243[x]  3546  1
CE5244[x]  3553  1
CE5531[x]  3561  1
CE4993[x]  3564  1
CE5026[x]  3607  1
pail345p_hs[g]  3639  5
no2[c]  3655  3
CE1957[c]  3656  3
CE5794[c]  3740  6
CE5796[c]  3742  6
CE5794[l]  3743  3
CE5795[l]  3744  3
CE5025[x]  3754  1
CE5241[x]  3762  1
CE5240[x]  3766  1
CE2576[c]  3772  5
CE2577[c]  3773  5
CE1924[c]  3784  3
CE5655[c]  3785  3
CE4898[c]  3795  3
dsmsterol[n]  3809  1
CE5867[c]  3822  13
CE5868[c]  3823  13
C06948[r]  3834  10
fald[r]  3835  10
CE4881[c]  3847  3
CE5546[x]  3859  1
CE5547[x]  3862  1
CE5544[x]  3865  1
CE5545[x]  3868  1
CE5986[c]  3917  3
urate[n]  3968  16
urea[n]  3969  16
pail45p_hs[g]  4007  10
CE5132[g]  4010  10
pail3p_hs[g]  4013  5
15HPET[n]  4066  1
CE2567[n]  4067  1
15HPET[r]  4068  3
CE2567[r]  4069  3
CE7172[n]  4072  1
C06315[n]  4074  1
C06315[r]  4075  3
C06314[r]  4080  3
chsterol[n]  4151  2
CE6316[l]  4276  4
CE5527[c]  4427  1
CE5922[c]  4428  1
CE5528[c]  4429  5
CE2061[c]  4430  1
CE5921[c]  4431  4
CE6502[c]  4433  5
C04717[c]  4434  5
CE6504[c]  4436  5
CE2006[c]  4437  5
CE6506[c]  4438  5
CE5526[c]  4439  1
CE5920[c]  4441  1
C08276[c]  4563  1
acryl[c]  4565  1
CE6250[x]  4584  1
selmeth[r]  4673  6
C05708[r]  4674  6
selhcys[n]  4676  6
thf[n]  4677  6
selhcys[r]  4680  6
pool number 383 engages 78 metabolites: 
pro_L[r]  2554  3
4hpro_LT[r]  2555  3
nadph[n]  2666  2
thbpt[n]  2668  4
CE2254[n]  3230  2
CE2253[n]  3232  2
pmtcoa[l]  3248  7
co2[l]  3250  7
stcoa[n]  3258  2
sprm[x]  3261  1
CE1935[x]  3262  1
CE1936[x]  3280  1
CE2870[g]  3293  3
so4[g]  3294  3
CE2873[g]  3302  3
CE2875[g]  3308  3
CE1950[l]  3368  2
so3[l]  3370  2
C01836[c]  3374  5
CE2862[c]  3375  5
C01836[m]  3377  3
CE2863[m]  3379  3
CE2891[c]  3383  12
CE4754[c]  3385  12
CE1352[g]  3393  3
chsterols[g]  3398  3
prgnlones[g]  3403  3
N1sprm[x]  3413  1
N1aspmd[x]  3474  1
CE4788[x]  3476  1
C03413[x]  3477  2
nadph[l]  3480  10
CE2180[l]  3482  4
nadp[l]  3483  6
C05298[l]  3486  4
no2[c]  3655  6
CE1957[c]  3656  6
CE5794[c]  3740  2
CE5796[c]  3742  2
CE5794[l]  3743  11
CE5795[l]  3744  11
CE2576[c]  3772  4
CE2577[c]  3773  4
CE1924[c]  3784  6
CE5655[c]  3785  6
CE4898[c]  3795  6
dsmsterol[n]  3809  2
CE5829[c]  3819  10
CE5866[c]  3821  10
CE5867[c]  3822  10
CE5868[c]  3823  10
C06948[r]  3834  12
fald[r]  3835  12
CE4881[c]  3847  6
CE5986[c]  3917  6
urate[n]  3968  2
urea[n]  3969  2
15HPET[n]  4066  2
CE2567[n]  4067  2
15HPET[r]  4068  4
CE2567[r]  4069  4
CE7172[n]  4072  2
C06315[n]  4074  2
C06315[r]  4075  4
C06314[r]  4080  4
chsterol[n]  4151  4
CE5528[c]  4429  4
CE2061[c]  4430  2
CE5921[c]  4431  2
CE6502[c]  4433  4
C04717[c]  4434  4
CE6504[c]  4436  4
CE2006[c]  4437  4
CE6506[c]  4438  4
C08276[c]  4563  18
acryl[c]  4565  18
5mthf[r]  4679  3
thf[r]  4681  3
pool number 384 engages 95 metabolites: 
akg[r]  2553  4
succ[r]  2556  4
nadph[n]  2666  1
thbpt[n]  2668  2
CE2254[n]  3230  1
CE2253[n]  3232  1
pmtcoa[l]  3248  5
co2[l]  3250  5
stcoa[n]  3258  1
sprm[x]  3261  4
CE1935[x]  3262  4
CE1936[x]  3280  4
CE2870[g]  3293  1
so4[g]  3294  1
CE2873[g]  3302  1
CE2875[g]  3308  1
CE1950[l]  3368  1
so3[l]  3370  1
CE1950[n]  3371  2
so3[n]  3373  2
C01836[c]  3374  10
CE2862[c]  3375  10
C01836[m]  3377  13
CE2863[m]  3379  13
CE2858[c]  3380  5
CE2890[c]  3382  5
CE2891[c]  3383  15
CE4754[c]  3385  15
CE1352[g]  3393  1
chsterols[g]  3398  1
prgnlones[g]  3403  1
N1sprm[x]  3413  4
atp[g]  3428  6
CE5101[g]  3429  6
N1aspmd[x]  3474  4
CE4788[x]  3476  4
C03413[x]  3477  8
nadph[l]  3480  23
o2[l]  3481  2
CE2180[l]  3482  17
nadp[l]  3483  8
C05298[l]  3486  17
pail345p_hs[g]  3639  6
no2[c]  3655  6
CE1957[c]  3656  6
CE5794[c]  3740  6
CE5796[c]  3742  6
CE5794[l]  3743  4
CE5795[l]  3744  4
CE2576[c]  3772  11
CE2577[c]  3773  11
CE1924[c]  3784  6
CE5655[c]  3785  6
CE4898[c]  3795  6
dsmsterol[n]  3809  1
CE5829[c]  3819  1
CE5866[c]  3821  1
CE5867[c]  3822  8
CE5868[c]  3823  8
C06948[r]  3834  4
fald[r]  3835  4
CE4881[c]  3847  6
CE5986[c]  3917  6
urate[n]  3968  13
urea[n]  3969  13
pail45p_hs[g]  4007  12
CE5132[g]  4010  12
pail3p_hs[g]  4013  6
15HPET[n]  4066  1
CE2567[n]  4067  1
15HPET[r]  4068  4
CE2567[r]  4069  4
CE7172[n]  4072  1
C06315[n]  4074  1
C06315[r]  4075  4
C06314[r]  4080  4
chsterol[n]  4151  2
CE6316[l]  4276  2
CE5527[c]  4427  9
CE5922[c]  4428  9
CE5528[c]  4429  11
CE2061[c]  4430  5
CE5921[c]  4431  6
CE6502[c]  4433  11
C04717[c]  4434  11
CE6504[c]  4436  11
CE2006[c]  4437  11
CE6506[c]  4438  11
CE5526[c]  4439  9
CE5920[c]  4441  9
C08276[c]  4563  8
acryl[c]  4565  8
selmeth[r]  4673  2
C05708[r]  4674  2
selhcys[r]  4680  2
pool number 385 engages 2 metabolites: 
5mthf[n]  4675  1
selmeth[n]  4678  1
pool number 386 engages 104 metabolites: 
akg[r]  2553  14
succ[r]  2556  14
nadph[n]  2666  1
thbpt[n]  2668  2
CE2254[n]  3230  1
CE2253[n]  3232  1
malcoa[l]  3249  5
3ohodcoa[l]  3251  5
stcoa[n]  3258  1
CE2870[g]  3293  3
so4[g]  3294  3
CE2873[g]  3302  3
CE2875[g]  3308  3
CE1950[l]  3368  1
so3[l]  3370  1
CE1950[n]  3371  2
so3[n]  3373  2
C01836[c]  3374  14
CE2862[c]  3375  14
C01836[m]  3377  1
CE2863[m]  3379  1
CE2858[c]  3380  4
CE2890[c]  3382  4
CE2891[c]  3383  2
CE4754[c]  3385  2
CE1352[g]  3393  3
chsterols[g]  3398  3
prgnlones[g]  3403  3
atp[g]  3428  3
CE5101[g]  3429  3
estrone[l]  3479  6
nadph[l]  3480  3
o2[l]  3481  3
CE2180[l]  3482  12
C05298[l]  3486  12
gthrd[x]  3504  1
CE5239[x]  3505  1
CE5242[x]  3539  1
CE5243[x]  3546  1
CE5244[x]  3553  1
CE5531[x]  3561  1
CE4993[x]  3564  1
CE5026[x]  3607  1
pail345p_hs[g]  3639  3
no2[c]  3655  2
CE1957[c]  3656  2
CE5794[c]  3740  1
CE5796[c]  3742  1
CE5794[l]  3743  1
CE5795[l]  3744  1
CE5025[x]  3754  1
CE5241[x]  3762  1
CE5240[x]  3766  1
CE2576[c]  3772  6
CE2577[c]  3773  6
CE1924[c]  3784  2
CE5655[c]  3785  2
CE4898[c]  3795  2
dsmsterol[n]  3809  1
CE5829[c]  3819  6
CE5866[c]  3821  6
CE5867[c]  3822  2
CE5868[c]  3823  2
C06948[r]  3834  3
fald[r]  3835  3
CE4881[c]  3847  2
CE5546[x]  3859  1
CE5547[x]  3862  1
CE5544[x]  3865  1
CE5545[x]  3868  1
CE5986[c]  3917  2
urate[n]  3968  4
urea[n]  3969  4
pail45p_hs[g]  4007  6
CE5132[g]  4010  6
pail3p_hs[g]  4013  3
15HPET[n]  4066  1
CE2567[n]  4067  1
15HPET[r]  4068  1
CE2567[r]  4069  1
CE7172[n]  4072  1
C06315[n]  4074  1
C06315[r]  4075  1
C06314[r]  4080  1
chsterol[n]  4151  2
CE6316[l]  4276  3
CE5527[c]  4427  1
CE5922[c]  4428  1
CE5528[c]  4429  6
CE2061[c]  4430  3
CE5921[c]  4431  3
CE6502[c]  4433  6
C04717[c]  4434  6
CE6504[c]  4436  6
CE2006[c]  4437  6
CE6506[c]  4438  6
CE5526[c]  4439  1
CE5920[c]  4441  1
C08276[c]  4563  3
acryl[c]  4565  3
CE6250[x]  4584  1
selmeth[r]  4673  6
C05708[r]  4674  6
selhcys[r]  4680  6
pool number 387 engages 94 metabolites: 
akg[r]  2553  2
succ[r]  2556  2
nadph[n]  2666  1
thbpt[n]  2668  2
CE2254[n]  3230  1
CE2253[n]  3232  1
malcoa[l]  3249  14
3ohodcoa[l]  3251  14
stcoa[n]  3258  1
sprm[x]  3261  1
CE1935[x]  3262  1
CE1936[x]  3280  1
CE2870[g]  3293  4
so4[g]  3294  4
CE2873[g]  3302  4
CE2875[g]  3308  4
CE1950[l]  3368  2
so3[l]  3370  2
CE1950[n]  3371  1
so3[n]  3373  1
C01836[c]  3374  13
CE2862[c]  3375  13
C01836[m]  3377  6
CE2863[m]  3379  6
CE2858[c]  3380  5
CE2890[c]  3382  5
CE2891[c]  3383  2
CE4754[c]  3385  2
CE1352[g]  3393  4
chsterols[g]  3398  4
prgnlones[g]  3403  4
N1sprm[x]  3413  1
pail_hs[g]  3427  8
CE5101[g]  3429  4
adp[g]  3430  4
N1aspmd[x]  3474  1
CE4788[x]  3476  1
C03413[x]  3477  2
o2[l]  3481  14
CE2180[l]  3482  8
nadp[l]  3483  6
C05298[l]  3486  8
pail35p_hs[g]  3638  4
no2[c]  3655  2
CE1957[c]  3656  2
CE5794[c]  3740  2
CE5796[c]  3742  2
CE5794[l]  3743  10
CE5795[l]  3744  10
CE2576[c]  3772  3
CE2577[c]  3773  3
CE1924[c]  3784  2
CE5655[c]  3785  2
CE4898[c]  3795  2
dsmsterol[n]  3809  1
CE5829[c]  3819  7
CE5866[c]  3821  7
CE5867[c]  3822  1
CE5868[c]  3823  1
C06948[r]  3834  1
fald[r]  3835  1
CE4881[c]  3847  2
CE5986[c]  3917  2
urate[n]  3968  5
urea[n]  3969  5
pail3p_hs[g]  4013  4
15HPET[n]  4066  1
CE2567[n]  4067  1
15HPET[r]  4068  4
CE2567[r]  4069  4
CE7172[n]  4072  1
C06315[n]  4074  1
C06315[r]  4075  4
C06314[r]  4080  4
chsterol[n]  4151  2
CE6316[l]  4276  14
inost[g]  4329  8
CE5527[c]  4427  9
CE5922[c]  4428  9
CE5528[c]  4429  9
CE2061[c]  4430  9
CE6502[c]  4433  9
C04717[c]  4434  3
CE6504[c]  4436  9
CE2006[c]  4437  3
CE6506[c]  4438  3
CE5526[c]  4439  9
CE5920[c]  4441  9
C08261[c]  4442  6
C08276[c]  4563  12
acryl[c]  4565  12
selmeth[r]  4673  15
C05708[r]  4674  15
selhcys[r]  4680  15
pool number 388 engages 80 metabolites: 
pro_L[r]  2554  4
4hpro_LT[r]  2555  4
pmtcoa[l]  3248  1
co2[l]  3250  1
sprm[x]  3261  3
CE1935[x]  3262  3
CE1936[x]  3280  3
CE2870[g]  3293  1
so4[g]  3294  1
CE2873[g]  3302  1
CE2875[g]  3308  1
CE1950[l]  3368  1
so3[l]  3370  1
CE1950[n]  3371  2
so3[n]  3373  2
C01836[c]  3374  3
CE2862[c]  3375  3
C01836[m]  3377  4
CE2863[m]  3379  4
CE2858[c]  3380  3
CE2890[c]  3382  3
CE1352[g]  3393  1
chsterols[g]  3398  1
prgnlones[g]  3403  1
N1sprm[x]  3413  3
atp[g]  3428  1
CE5101[g]  3429  1
N1aspmd[x]  3474  3
CE4788[x]  3476  3
C03413[x]  3477  6
estrone[l]  3479  2
nadph[l]  3480  2
o2[l]  3481  4
CE2180[l]  3482  8
C05298[l]  3486  8
pail345p_hs[g]  3639  1
no2[c]  3655  2
CE1957[c]  3656  2
CE5794[c]  3740  8
CE5796[c]  3742  8
CE2576[c]  3772  1
CE2577[c]  3773  1
CE1924[c]  3784  2
CE5655[c]  3785  2
CE4898[c]  3795  2
CE5829[c]  3819  14
CE5866[c]  3821  14
CE5867[c]  3822  3
CE5868[c]  3823  3
C06948[r]  3834  30
fald[r]  3835  30
CE4881[c]  3847  2
CE5986[c]  3917  2
urate[n]  3968  7
urea[n]  3969  7
pail45p_hs[g]  4007  2
CE5132[g]  4010  2
pail3p_hs[g]  4013  1
15HPET[r]  4068  5
CE2567[r]  4069  5
C06315[r]  4075  5
C06314[r]  4080  5
CE6316[l]  4276  4
CE5527[c]  4427  1
CE5922[c]  4428  1
CE5528[c]  4429  1
CE5921[c]  4431  1
CE6502[c]  4433  1
C04717[c]  4434  1
CE6504[c]  4436  1
CE2006[c]  4437  1
CE6506[c]  4438  1
CE5526[c]  4439  1
CE5920[c]  4441  1
C08276[c]  4563  5
acryl[c]  4565  5
selhcys[n]  4676  2
thf[n]  4677  2
5mthf[r]  4679  13
thf[r]  4681  13
pool number 389 engages 78 metabolites: 
pro_L[r]  2554  8
4hpro_LT[r]  2555  8
malcoa[l]  3249  14
3ohodcoa[l]  3251  14
sprm[x]  3261  1
CE1935[x]  3262  1
CE1936[x]  3280  1
CE2870[g]  3293  1
so4[g]  3294  1
CE2873[g]  3302  1
CE2875[g]  3308  1
C01836[c]  3374  4
CE2862[c]  3375  4
C01836[m]  3377  1
CE2863[m]  3379  1
CE2858[c]  3380  5
CE2890[c]  3382  5
CE2891[c]  3383  1
CE4754[c]  3385  1
CE1352[g]  3393  1
chsterols[g]  3398  1
prgnlones[g]  3403  1
N1sprm[x]  3413  1
pail_hs[g]  3427  4
CE5101[g]  3429  2
adp[g]  3430  2
N1aspmd[x]  3474  1
CE4788[x]  3476  1
C03413[x]  3477  2
nadph[l]  3480  13
o2[l]  3481  6
CE2180[l]  3482  13
nadp[l]  3483  6
C05298[l]  3486  13
pail35p_hs[g]  3638  2
no2[c]  3655  6
CE1957[c]  3656  6
CE5794[c]  3740  10
CE5796[c]  3742  10
CE5794[l]  3743  4
CE5795[l]  3744  4
CE2576[c]  3772  4
CE2577[c]  3773  4
CE1924[c]  3784  6
CE5655[c]  3785  6
CE4898[c]  3795  6
CE5829[c]  3819  5
CE5866[c]  3821  5
CE5867[c]  3822  3
CE5868[c]  3823  3
C06948[r]  3834  17
fald[r]  3835  17
CE4881[c]  3847  6
CE5986[c]  3917  6
urate[n]  3968  9
urea[n]  3969  9
pail3p_hs[g]  4013  2
15HPET[r]  4068  2
CE2567[r]  4069  2
C06315[r]  4075  2
C06314[r]  4080  2
CE6316[l]  4276  6
inost[g]  4329  4
CE5527[c]  4427  7
CE5922[c]  4428  7
CE5528[c]  4429  10
CE2061[c]  4430  10
CE6502[c]  4433  10
C04717[c]  4434  4
CE6504[c]  4436  10
CE2006[c]  4437  4
CE6506[c]  4438  4
CE5526[c]  4439  7
CE5920[c]  4441  7
C08261[c]  4442  6
selmeth[r]  4673  5
C05708[r]  4674  5
selhcys[r]  4680  5
pool number 390 engages 90 metabolites: 
pro_L[r]  2554  16
4hpro_LT[r]  2555  16
nadph[n]  2666  1
thbpt[n]  2668  2
CE2254[n]  3230  1
CE2253[n]  3232  1
malcoa[l]  3249  2
3ohodcoa[l]  3251  2
stcoa[n]  3258  1
sprm[x]  3261  4
CE1935[x]  3262  4
CE1936[x]  3280  4
CE2870[g]  3293  2
so4[g]  3294  2
CE2873[g]  3302  2
CE2875[g]  3308  2
CE1950[l]  3368  2
so3[l]  3370  2
C01836[c]  3374  3
CE2862[c]  3375  3
C01836[m]  3377  11
CE2863[m]  3379  11
CE2858[c]  3380  3
CE2890[c]  3382  3
CE2891[c]  3383  11
CE4754[c]  3385  11
CE1352[g]  3393  2
chsterols[g]  3398  2
prgnlones[g]  3403  2
N1sprm[x]  3413  4
pail_hs[g]  3427  4
CE5101[g]  3429  2
adp[g]  3430  2
N1aspmd[x]  3474  4
CE4788[x]  3476  4
C03413[x]  3477  8
nadph[l]  3480  8
o2[l]  3481  2
CE2180[l]  3482  10
C05298[l]  3486  10
pail35p_hs[g]  3638  2
no2[c]  3655  1
CE1957[c]  3656  1
CE5794[c]  3740  15
CE5796[c]  3742  15
CE5794[l]  3743  6
CE5795[l]  3744  6
CE2576[c]  3772  2
CE2577[c]  3773  2
CE1924[c]  3784  1
CE5655[c]  3785  1
CE4898[c]  3795  1
dsmsterol[n]  3809  1
C06948[r]  3834  2
fald[r]  3835  2
CE4881[c]  3847  1
CE5986[c]  3917  1
urate[n]  3968  12
urea[n]  3969  12
pail3p_hs[g]  4013  2
15HPET[n]  4066  1
CE2567[n]  4067  1
15HPET[r]  4068  1
CE2567[r]  4069  1
CE7172[n]  4072  1
C06315[n]  4074  1
C06315[r]  4075  1
C06314[r]  4080  1
chsterol[n]  4151  2
CE6316[l]  4276  2
inost[g]  4329  4
CE5527[c]  4427  4
CE5922[c]  4428  4
CE5528[c]  4429  3
CE2061[c]  4430  3
CE6502[c]  4433  3
C04717[c]  4434  2
CE6504[c]  4436  3
CE2006[c]  4437  2
CE6506[c]  4438  2
CE5526[c]  4439  4
CE5920[c]  4441  4
C08261[c]  4442  1
C08276[c]  4563  3
acryl[c]  4565  3
selmeth[r]  4673  3
C05708[r]  4674  3
selhcys[n]  4676  8
thf[n]  4677  8
selhcys[r]  4680  3
pool number 391 engages 86 metabolites: 
akg[r]  2553  7
succ[r]  2556  7
malcoa[l]  3249  1
3ohodcoa[l]  3251  1
sprm[x]  3261  1
CE1935[x]  3262  1
CE1936[x]  3280  1
CE2870[g]  3293  2
so4[g]  3294  2
CE2873[g]  3302  2
CE2875[g]  3308  2
CE1950[l]  3368  1
so3[l]  3370  1
CE1950[n]  3371  1
so3[n]  3373  1
C01836[c]  3374  4
CE2862[c]  3375  4
C01836[m]  3377  17
CE2863[m]  3379  17
CE2858[c]  3380  12
CE2890[c]  3382  12
CE2891[c]  3383  14
CE4754[c]  3385  14
CE1352[g]  3393  2
chsterols[g]  3398  2
prgnlones[g]  3403  2
N1sprm[x]  3413  1
atp[g]  3428  1
CE5101[g]  3429  1
N1aspmd[x]  3474  1
CE4788[x]  3476  1
C03413[x]  3477  2
nadph[l]  3480  1
o2[l]  3481  6
CE2180[l]  3482  1
nadp[l]  3483  6
C05298[l]  3486  1
pail345p_hs[g]  3639  1
no2[c]  3655  6
CE1957[c]  3656  6
CE5794[c]  3740  8
CE5796[c]  3742  8
CE5794[l]  3743  6
CE5795[l]  3744  6
CE2576[c]  3772  7
CE2577[c]  3773  7
CE1924[c]  3784  6
CE5655[c]  3785  6
CE4898[c]  3795  6
CE5829[c]  3819  3
CE5866[c]  3821  3
CE5867[c]  3822  12
CE5868[c]  3823  12
C06948[r]  3834  4
fald[r]  3835  4
CE4881[c]  3847  6
CE5986[c]  3917  6
urate[n]  3968  13
urea[n]  3969  13
pail45p_hs[g]  4007  2
CE5132[g]  4010  2
pail3p_hs[g]  4013  1
15HPET[r]  4068  9
CE2567[r]  4069  9
C06315[r]  4075  9
C06314[r]  4080  9
CE6316[l]  4276  6
CE5527[c]  4427  1
CE5922[c]  4428  1
CE5528[c]  4429  7
CE2061[c]  4430  5
CE5921[c]  4431  2
CE6502[c]  4433  7
C04717[c]  4434  7
CE6504[c]  4436  7
CE2006[c]  4437  7
CE6506[c]  4438  7
CE5526[c]  4439  1
CE5920[c]  4441  1
C08276[c]  4563  1
acryl[c]  4565  1
selmeth[r]  4673  16
C05708[r]  4674  16
selhcys[n]  4676  5
thf[n]  4677  5
selhcys[r]  4680  16
pool number 392 engages 87 metabolites: 
pro_L[r]  2554  1
4hpro_LT[r]  2555  1
nadph[n]  2666  1
thbpt[n]  2668  2
CE2254[n]  3230  1
CE2253[n]  3232  1
malcoa[l]  3249  7
3ohodcoa[l]  3251  7
stcoa[n]  3258  1
CE2870[g]  3293  4
so4[g]  3294  4
CE2873[g]  3302  4
CE2875[g]  3308  4
CE1950[l]  3368  1
so3[l]  3370  1
CE1950[n]  3371  2
so3[n]  3373  2
C01836[m]  3377  3
CE2863[m]  3379  3
CE2858[c]  3380  3
CE2890[c]  3382  3
CE2891[c]  3383  4
CE4754[c]  3385  4
CE1352[g]  3393  4
chsterols[g]  3398  4
prgnlones[g]  3403  4
atp[g]  3428  3
CE5101[g]  3429  3
estrone[l]  3479  4
nadph[l]  3480  2
o2[l]  3481  4
CE2180[l]  3482  10
C05298[l]  3486  10
pail345p_hs[g]  3639  3
no2[c]  3655  2
CE1957[c]  3656  2
CE5794[c]  3740  2
CE5796[c]  3742  2
CE5794[l]  3743  7
CE5795[l]  3744  7
CE2576[c]  3772  10
CE2577[c]  3773  10
CE1924[c]  3784  2
CE5655[c]  3785  2
CE4898[c]  3795  2
dsmsterol[n]  3809  1
CE5829[c]  3819  1
CE5866[c]  3821  1
CE5867[c]  3822  10
CE5868[c]  3823  10
C06948[r]  3834  4
fald[r]  3835  4
CE4881[c]  3847  2
CE5986[c]  3917  2
urate[n]  3968  2
urea[n]  3969  2
pail45p_hs[g]  4007  6
CE5132[g]  4010  6
pail3p_hs[g]  4013  3
15HPET[n]  4066  1
CE2567[n]  4067  1
15HPET[r]  4068  9
CE2567[r]  4069  9
CE7172[n]  4072  1
C06315[n]  4074  1
C06315[r]  4075  9
C06314[r]  4080  9
chsterol[n]  4151  2
CE6316[l]  4276  4
CE5527[c]  4427  1
CE5922[c]  4428  1
CE5528[c]  4429  14
CE2061[c]  4430  14
CE6502[c]  4433  14
C04717[c]  4434  10
CE6504[c]  4436  14
CE2006[c]  4437  10
CE6506[c]  4438  10
CE5526[c]  4439  1
CE5920[c]  4441  1
C08261[c]  4442  4
C08276[c]  4563  14
acryl[c]  4565  14
selhcys[n]  4676  7
thf[n]  4677  7
5mthf[r]  4679  3
thf[r]  4681  3
pool number 393 engages 77 metabolites: 
akg[r]  2553  3
succ[r]  2556  3
malcoa[l]  3249  6
3ohodcoa[l]  3251  6
sprm[x]  3261  2
CE1935[x]  3262  2
CE1936[x]  3280  2
CE2870[g]  3293  8
so4[g]  3294  8
CE2873[g]  3302  8
CE2875[g]  3308  8
CE1950[l]  3368  1
so3[l]  3370  1
CE1950[n]  3371  1
so3[n]  3373  1
C01836[c]  3374  2
CE2862[c]  3375  2
C01836[m]  3377  12
CE2863[m]  3379  12
CE2858[c]  3380  4
CE2890[c]  3382  4
CE2891[c]  3383  1
CE4754[c]  3385  1
CE1352[g]  3393  8
chsterols[g]  3398  8
prgnlones[g]  3403  8
N1sprm[x]  3413  2
N1aspmd[x]  3474  2
CE4788[x]  3476  2
C03413[x]  3477  4
estrone[l]  3479  2
nadph[l]  3480  2
o2[l]  3481  4
CE2180[l]  3482  8
C05298[l]  3486  8
no2[c]  3655  2
CE1957[c]  3656  2
CE5794[c]  3740  4
CE5796[c]  3742  4
CE5794[l]  3743  9
CE5795[l]  3744  9
CE2576[c]  3772  1
CE2577[c]  3773  1
CE1924[c]  3784  2
CE5655[c]  3785  2
CE4898[c]  3795  2
CE5829[c]  3819  8
CE5866[c]  3821  8
CE5867[c]  3822  2
CE5868[c]  3823  2
C06948[r]  3834  3
fald[r]  3835  3
CE4881[c]  3847  2
CE5986[c]  3917  2
urate[n]  3968  11
urea[n]  3969  11
15HPET[r]  4068  8
CE2567[r]  4069  8
C06315[r]  4075  8
C06314[r]  4080  8
CE6316[l]  4276  4
CE5527[c]  4427  6
CE5922[c]  4428  6
CE5528[c]  4429  2
CE2061[c]  4430  2
CE6502[c]  4433  2
C04717[c]  4434  1
CE6504[c]  4436  2
CE2006[c]  4437  1
CE6506[c]  4438  1
CE5526[c]  4439  6
CE5920[c]  4441  6
C08261[c]  4442  1
selhcys[n]  4676  15
thf[n]  4677  15
5mthf[r]  4679  15
thf[r]  4681  15
pool number 394 engages 85 metabolites: 
nadph[n]  2666  1
thbpt[n]  2668  2
CE2254[n]  3230  1
CE2253[n]  3232  1
malcoa[l]  3249  18
3ohodcoa[l]  3251  18
stcoa[n]  3258  1
CE2870[g]  3293  3
so4[g]  3294  3
CE2873[g]  3302  3
CE2875[g]  3308  3
CE1950[l]  3368  2
so3[l]  3370  2
CE1950[n]  3371  2
so3[n]  3373  2
C01836[c]  3374  4
CE2862[c]  3375  4
C01836[m]  3377  1
CE2863[m]  3379  1
CE2891[c]  3383  7
CE4754[c]  3385  7
CE1352[g]  3393  3
chsterols[g]  3398  3
prgnlones[g]  3403  3
atp[g]  3428  2
CE5101[g]  3429  2
nadph[l]  3480  16
o2[l]  3481  2
CE2180[l]  3482  4
nadp[l]  3483  14
C05298[l]  3486  4
pail345p_hs[g]  3639  2
no2[c]  3655  1
CE1957[c]  3656  1
CE5794[c]  3740  3
CE5796[c]  3742  3
CE5794[l]  3743  3
CE5795[l]  3744  3
CE2576[c]  3772  4
CE2577[c]  3773  4
CE1924[c]  3784  1
CE5655[c]  3785  1
CE4898[c]  3795  1
dsmsterol[n]  3809  1
CE5829[c]  3819  6
CE5866[c]  3821  6
CE5867[c]  3822  9
CE5868[c]  3823  9
C06948[r]  3834  4
fald[r]  3835  4
CE4881[c]  3847  1
CE5986[c]  3917  1
urate[n]  3968  13
urea[n]  3969  13
pail45p_hs[g]  4007  4
CE5132[g]  4010  4
pail3p_hs[g]  4013  2
15HPET[n]  4066  1
CE2567[n]  4067  1
15HPET[r]  4068  5
CE2567[r]  4069  5
CE7172[n]  4072  1
C06315[n]  4074  1
C06315[r]  4075  5
C06314[r]  4080  5
chsterol[n]  4151  2
CE6316[l]  4276  2
CE5527[c]  4427  5
CE5922[c]  4428  5
CE5528[c]  4429  4
CE2061[c]  4430  2
CE5921[c]  4431  2
CE6502[c]  4433  4
C04717[c]  4434  4
CE6504[c]  4436  4
CE2006[c]  4437  4
CE6506[c]  4438  4
CE5526[c]  4439  5
CE5920[c]  4441  5
C08276[c]  4563  16
acryl[c]  4565  16
selhcys[n]  4676  4
thf[n]  4677  4
5mthf[r]  4679  2
thf[r]  4681  2
pool number 395 engages 94 metabolites: 
pro_L[r]  2554  1
4hpro_LT[r]  2555  1
malcoa[l]  3249  9
3ohodcoa[l]  3251  9
sprm[x]  3261  1
CE1935[x]  3262  1
CE1936[x]  3280  1
CE2870[g]  3293  2
so4[g]  3294  2
CE2873[g]  3302  2
CE2875[g]  3308  2
C01836[c]  3374  5
CE2862[c]  3375  5
C01836[m]  3377  2
CE2863[m]  3379  2
CE2858[c]  3380  15
CE2890[c]  3382  15
CE2891[c]  3383  1
CE4754[c]  3385  1
CE1352[g]  3393  2
chsterols[g]  3398  2
prgnlones[g]  3403  2
N1sprm[x]  3413  1
pail_hs[g]  3427  4
CE5101[g]  3429  2
adp[g]  3430  2
N1aspmd[x]  3474  1
CE4788[x]  3476  1
C03413[x]  3477  2
nadph[l]  3480  6
o2[l]  3481  5
CE2180[l]  3482  11
C05298[l]  3486  11
gthrd[x]  3504  1
CE5239[x]  3505  1
CE5242[x]  3539  1
CE5243[x]  3546  1
CE5244[x]  3553  1
CE5531[x]  3561  1
CE4993[x]  3564  1
CE5026[x]  3607  1
pail35p_hs[g]  3638  2
no2[c]  3655  1
CE1957[c]  3656  1
CE5794[c]  3740  1
CE5796[c]  3742  1
CE5025[x]  3754  1
CE5241[x]  3762  1
CE5240[x]  3766  1
CE2576[c]  3772  10
CE2577[c]  3773  10
CE1924[c]  3784  1
CE5655[c]  3785  1
CE4898[c]  3795  1
CE5829[c]  3819  1
CE5866[c]  3821  1
CE5867[c]  3822  16
CE5868[c]  3823  16
C06948[r]  3834  6
fald[r]  3835  6
CE4881[c]  3847  1
CE5546[x]  3859  1
CE5547[x]  3862  1
CE5544[x]  3865  1
CE5545[x]  3868  1
CE5986[c]  3917  1
urate[n]  3968  11
urea[n]  3969  11
pail3p_hs[g]  4013  2
15HPET[r]  4068  3
CE2567[r]  4069  3
C06315[r]  4075  3
C06314[r]  4080  3
CE6316[l]  4276  5
inost[g]  4329  4
CE5527[c]  4427  3
CE5922[c]  4428  3
CE5528[c]  4429  10
CE2061[c]  4430  7
CE5921[c]  4431  3
CE6502[c]  4433  10
C04717[c]  4434  10
CE6504[c]  4436  10
CE2006[c]  4437  10
CE6506[c]  4438  10
CE5526[c]  4439  3
CE5920[c]  4441  3
C08276[c]  4563  4
acryl[c]  4565  4
CE6250[x]  4584  1
selhcys[n]  4676  7
thf[n]  4677  7
5mthf[r]  4679  11
thf[r]  4681  11
pool number 396 engages 82 metabolites: 
akg[r]  2553  4
succ[r]  2556  4
pmtcoa[l]  3248  1
co2[l]  3250  1
sprm[x]  3261  6
CE1935[x]  3262  6
CE1936[x]  3280  6
CE2870[g]  3293  7
so4[g]  3294  7
CE2873[g]  3302  7
CE2875[g]  3308  7
CE1950[n]  3371  2
so3[n]  3373  2
C01836[c]  3374  1
CE2862[c]  3375  1
C01836[m]  3377  19
CE2863[m]  3379  19
CE2858[c]  3380  7
CE2890[c]  3382  7
CE2891[c]  3383  3
CE4754[c]  3385  3
CE1352[g]  3393  7
chsterols[g]  3398  7
prgnlones[g]  3403  7
N1sprm[x]  3413  6
pail_hs[g]  3427  6
CE5101[g]  3429  3
adp[g]  3430  3
N1aspmd[x]  3474  6
CE4788[x]  3476  6
C03413[x]  3477  12
nadph[l]  3480  7
o2[l]  3481  1
CE2180[l]  3482  4
nadp[l]  3483  4
C05298[l]  3486  4
pail35p_hs[g]  3638  3
no2[c]  3655  1
CE1957[c]  3656  1
CE5794[c]  3740  3
CE5796[c]  3742  3
CE5794[l]  3743  4
CE5795[l]  3744  4
CE2576[c]  3772  2
CE2577[c]  3773  2
CE1924[c]  3784  1
CE5655[c]  3785  1
CE4898[c]  3795  1
CE5829[c]  3819  5
CE5866[c]  3821  5
C06948[r]  3834  3
fald[r]  3835  3
CE4881[c]  3847  1
CE5986[c]  3917  1
urate[n]  3968  2
urea[n]  3969  2
pail3p_hs[g]  4013  3
15HPET[r]  4068  2
CE2567[r]  4069  2
C06315[r]  4075  2
C06314[r]  4080  2
CE6316[l]  4276  1
inost[g]  4329  6
CE5527[c]  4427  6
CE5922[c]  4428  6
CE5528[c]  4429  8
CE2061[c]  4430  8
CE6502[c]  4433  8
C04717[c]  4434  2
CE6504[c]  4436  8
CE2006[c]  4437  2
CE6506[c]  4438  2
CE5526[c]  4439  6
CE5920[c]  4441  6
C08261[c]  4442  6
C08276[c]  4563  2
acryl[c]  4565  2
selmeth[r]  4673  5
C05708[r]  4674  5
selhcys[n]  4676  3
thf[n]  4677  3
selhcys[r]  4680  5
pool number 397 engages 80 metabolites: 
malcoa[l]  3249  1
3ohodcoa[l]  3251  1
CE2870[g]  3293  3
so4[g]  3294  3
CE2873[g]  3302  3
CE2875[g]  3308  3
C01836[c]  3374  1
CE2862[c]  3375  1
C01836[m]  3377  1
CE2863[m]  3379  1
CE2858[c]  3380  3
CE2890[c]  3382  3
CE2891[c]  3383  7
CE4754[c]  3385  7
CE1352[g]  3393  3
chsterols[g]  3398  3
prgnlones[g]  3403  3
nadph[l]  3480  18
o2[l]  3481  6
CE2180[l]  3482  10
nadp[l]  3483  14
C05298[l]  3486  10
gthrd[x]  3504  1
CE5239[x]  3505  1
CE5242[x]  3539  1
CE5243[x]  3546  1
CE5244[x]  3553  1
CE5531[x]  3561  1
CE4993[x]  3564  1
CE5026[x]  3607  1
no2[c]  3655  8
CE1957[c]  3656  8
CE5794[c]  3740  9
CE5796[c]  3742  9
CE5025[x]  3754  1
CE5241[x]  3762  1
CE5240[x]  3766  1
CE2576[c]  3772  2
CE2577[c]  3773  2
CE1924[c]  3784  8
CE5655[c]  3785  8
CE4898[c]  3795  8
CE5829[c]  3819  5
CE5866[c]  3821  5
CE5867[c]  3822  13
CE5868[c]  3823  13
C06948[r]  3834  10
fald[r]  3835  10
CE4881[c]  3847  8
CE5546[x]  3859  1
CE5547[x]  3862  1
CE5544[x]  3865  1
CE5545[x]  3868  1
CE5986[c]  3917  8
urate[n]  3968  11
urea[n]  3969  11
15HPET[r]  4068  6
CE2567[r]  4069  6
C06315[r]  4075  6
C06314[r]  4080  6
CE6316[l]  4276  6
CE5527[c]  4427  3
CE5922[c]  4428  3
CE5528[c]  4429  3
CE2061[c]  4430  3
CE6502[c]  4433  3
C04717[c]  4434  2
CE6504[c]  4436  3
CE2006[c]  4437  2
CE6506[c]  4438  2
CE5526[c]  4439  3
CE5920[c]  4441  3
C08261[c]  4442  1
C08276[c]  4563  4
acryl[c]  4565  4
CE6250[x]  4584  1
selhcys[n]  4676  10
thf[n]  4677  10
5mthf[r]  4679  1
thf[r]  4681  1
