# Supplementary material for: Identifying All Moiety Conservation Laws in Genome-Scale Metabolic Networks
Source: PLoS One. 2014 Jul 2;9(7):e100750. doi: 10.1371/journal.pone.0100750 (PMC4079565; doi:10.1371/journal.pone.0100750)
Supplement: Material S1 — Independent MCLs found in the human reactome Recon-2 as well as in the six tissue-specific networks tested. (GZ) [file pone.0100750.s002.gz › poolshuman/poolsneuronal.dat]

There are 94 linearly independent conserved pools, engaging   275 metabolites 
 They generate all the conservation laws 
pool number 1 engages 2 metabolites: 
nadph[m]  7  1
nadp[m]  10  1
pool number 2 engages 4 metabolites: 
nadph[c]  22  1
nadp[c]  25  1
nadph[r]  439  1
nadp[r]  441  1
pool number 3 engages 3 metabolites: 
na1[e]  39  1
na1[c]  41  1
na1[r]  1375  1
pool number 4 engages 2 metabolites: 
nad[m]  46  1
nadh[m]  49  1
pool number 5 engages 2 metabolites: 
34dhmald[c]  51  1
34dhoxmand[c]  56  1
pool number 6 engages 2 metabolites: 
34dhpha[c]  52  1
34dhpac[c]  55  1
pool number 7 engages 3 metabolites: 
hLkynr[c]  70  1
42A3HP24DB[c]  71  1
C02470[c]  1337  1
pool number 8 engages 2 metabolites: 
3m4hpga[c]  79  1
3mox4hoxm[c]  80  1
pool number 9 engages 2 metabolites: 
5hoxindact[c]  115  1
5hoxindoa[c]  116  1
pool number 10 engages 5 metabolites: 
udpgal[g]  127  1
udp[g]  129  1
uacgam[g]  131  1
udpacgal[g]  140  1
ump[g]  1131  1
pool number 11 engages 4 metabolites: 
itp[c]  183  1
idp[c]  184  1
idp[n]  1047  1
itp[n]  1051  1
pool number 12 engages 2 metabolites: 
fad[m]  209  1
fadh2[m]  211  1
pool number 13 engages 4 metabolites: 
dolmanp_U[r]  429  1
dolp_U[r]  430  1
dolp_U[c]  668  1
dolmanp_U[c]  669  1
pool number 14 engages 2 metabolites: 
gtp[m]  243  1
gdp[m]  244  1
pool number 15 engages 3 metabolites: 
akg[x]  278  1
icit[x]  1035  1
HC01434[x]  1287  1
pool number 16 engages 16 metabolites: 
10fthf[c]  0  1
10fthf[m]  1  1
5mthf[e]  117  1
5mthf[c]  118  1
thf[c]  269  1
dhf[c]  627  1
dhf[m]  628  1
mlthf[c]  635  1
fol[e]  706  1
fol[c]  858  1
thf[m]  860  1
methf[c]  864  1
mlthf[m]  934  1
methf[m]  1097  1
fol[m]  1316  1
5fthf[m]  1317  1
pool number 17 engages 3 metabolites: 
amp[r]  320  1
adp[r]  380  1
atp[r]  381  1
pool number 18 engages 4 metabolites: 
apoC_Lys_btn[m]  337  1
biocyt[m]  338  1
btn[m]  402  1
btamp[m]  403  1
pool number 19 engages 3 metabolites: 
apoC[m]  332  1
apoC_Lys[m]  334  1
apoC_Lys_btn[m]  337  1
pool number 20 engages 2 metabolites: 
ascb_L[c]  366  1
ascb_L[e]  368  1
pool number 21 engages 2 metabolites: 
k[c]  373  1
k[e]  375  1
pool number 22 engages 3 metabolites: 
bildglcur[e]  416  1
bildglcur[c]  417  1
bildglcur[r]  418  1
pool number 23 engages 3 metabolites: 
apoC[c]  329  1
apoC_Lys[c]  331  1
apoC_Lys_btn[c]  335  1
pool number 24 engages 2 metabolites: 
nad[r]  446  1
nadh[r]  447  1
pool number 25 engages 2 metabolites: 
ca2[c]  450  1
ca2[e]  451  1
pool number 26 engages 2 metabolites: 
prostgf2[c]  457  1
prostgf2[e]  783  1
pool number 27 engages 2 metabolites: 
cholate[e]  479  1
cholate[c]  480  1
pool number 28 engages 2 metabolites: 
itaccoa[m]  488  1
itacon[m]  1050  1
pool number 29 engages 2 metabolites: 
creat[c]  492  1
creat[e]  519  1
pool number 30 engages 2 metabolites: 
cl[e]  493  1
cl[c]  495  1
pool number 31 engages 2 metabolites: 
i[c]  497  1
i[e]  498  1
pool number 32 engages 2 metabolites: 
cmp[g]  503  1
cmpacna[g]  505  1
pool number 33 engages 5 metabolites: 
dmnoncrn[x]  525  1
dmnoncrn[m]  526  1
dmnoncoa[x]  537  1
dmnoncoa[c]  657  1
dmnoncrn[c]  658  1
pool number 34 engages 2 metabolites: 
focytC[m]  551  1
ficytC[m]  552  1
pool number 35 engages 2 metabolites: 
dgtp[n]  569  1
dgdp[n]  571  1
pool number 36 engages 4 metabolites: 
dcmp[n]  574  1
dcdp[n]  575  1
dctp[n]  577  1
dcyt[n]  596  1
pool number 37 engages 2 metabolites: 
datp[n]  578  1
dadp[n]  579  1
pool number 38 engages 3 metabolites: 
utp[n]  580  1
udp[n]  581  1
ump[n]  1257  1
pool number 39 engages 2 metabolites: 
gtp[n]  584  1
gdp[n]  585  1
pool number 40 engages 7 metabolites: 
dhcholestanate[m]  611  1
dhcholestanate[x]  612  1
xol7ah3[m]  1149  1
xol7ah2al[m]  1150  1
xol7ah2al[c]  1347  1
dhcholestanate[c]  1348  1
xol7ah3[c]  1363  1
pool number 41 engages 2 metabolites: 
orot[c]  629  1
orot[e]  1280  1
pool number 42 engages 5 metabolites: 
dhbpt[c]  633  1
thbpt[c]  634  1
thbpt4acam[c]  1177  1
CE2705[c]  1427  1
CE5236[c]  1453  1
pool number 43 engages 4 metabolites: 
didp[c]  636  1
didp[n]  637  1
ditp[c]  638  1
ditp[n]  639  1
pool number 44 engages 5 metabolites: 
dttp[n]  646  1
dtdp[m]  661  1
dtdp[c]  663  1
dttp[c]  667  1
dtdp[n]  678  1
pool number 45 engages 2 metabolites: 
56dthm[c]  632  1
thym[c]  682  1
pool number 46 engages 2 metabolites: 
ser_D[e]  797  1
ser_D[c]  1221  1
pool number 47 engages 2 metabolites: 
triodthy[e]  812  1
triodthy[c]  1036  1
pool number 48 engages 2 metabolites: 
tsul[m]  874  1
tsul[c]  875  1
pool number 49 engages 6 metabolites: 
sgalside_hs[l]  351  1
galside_hs[l]  352  1
galside_hs[g]  882  1
sgalside_hs[g]  885  1
galside_hs[c]  928  1
sgalside_hs[c]  1222  1
pool number 50 engages 6 metabolites: 
glac[c]  941  1
glac[r]  942  1
glcur[r]  967  1
guln[r]  968  1
gullac[r]  969  1
gullac[c]  971  1
pool number 51 engages 2 metabolites: 
hista[e]  729  1
hista[c]  1004  1
pool number 52 engages 2 metabolites: 
hom_L[e]  730  1
hom_L[c]  1010  1
pool number 53 engages 2 metabolites: 
nadph[x]  1023  1
nadp[x]  1024  1
pool number 54 engages 2 metabolites: 
thyox_L[e]  810  1
thyox_L[c]  1037  1
pool number 55 engages 3 metabolites: 
Lkynr[c]  857  1
4aphdob[c]  1055  1
kynate[c]  1056  1
pool number 56 engages 2 metabolites: 
retinol_cis_11[c]  1076  1
retinal_11_cis[c]  1204  1
pool number 57 engages 2 metabolites: 
mescon[m]  1085  1
mescoa[m]  1086  1
pool number 58 engages 2 metabolites: 
dtmp[c]  679  1
thymd[c]  1141  1
pool number 59 engages 2 metabolites: 
pac[c]  1156  1
pacald[c]  1167  1
pool number 60 engages 2 metabolites: 
pro_D[e]  778  1
pro_D[c]  1195  1
pool number 61 engages 6 metabolites: 
retn[r]  1208  1
13_cis_retn[r]  1209  1
retinal_cis_9[r]  1456  1
CE1617[r]  1457  1
retinal_cis_13[r]  1458  1
retinal[r]  1459  1
pool number 62 engages 2 metabolites: 
trdrd[c]  1210  1
trdox[c]  1211  1
pool number 63 engages 2 metabolites: 
ru5p_D[c]  979  1
xu5p_D[c]  1212  1
pool number 64 engages 3 metabolites: 
thmpp[c]  1240  1
thmmp[c]  1241  1
thm[c]  1243  1
pool number 65 engages 2 metabolites: 
trdox[m]  1247  1
trdrd[m]  1248  1
pool number 66 engages 2 metabolites: 
spmd[c]  1229  1
spmd[e]  1282  1
pool number 67 engages 6 metabolites: 
lpam[m]  932  1
dhlam[m]  933  1
HC00695[m]  1305  1
2mpdhl[m]  1306  1
HC01377[m]  1307  1
HC01376[m]  1325  1
pool number 68 engages 3 metabolites: 
s7p[c]  1236  1
e4p[c]  1237  1
HC00361[c]  1309  1
pool number 69 engages 2 metabolites: 
HC01522[c]  1319  1
HC00460[c]  1320  1
pool number 70 engages 2 metabolites: 
HC00664[c]  1326  1
HC01180[c]  1327  1
pool number 71 engages 2 metabolites: 
2mop[c]  1335  1
HC00900[c]  1336  1
pool number 72 engages 2 metabolites: 
34dhmald[m]  1366  1
34dhoxmand[m]  1367  1
pool number 73 engages 2 metabolites: 
3mox4hpac[m]  1368  1
homoval[m]  1369  1
pool number 74 engages 2 metabolites: 
HC00319[c]  1371  1
HC00319[m]  1372  1
pool number 75 engages 2 metabolites: 
HC02175[c]  1387  1
HC02175[e]  1388  1
pool number 76 engages 2 metabolites: 
HC02187[e]  1389  1
HC02187[c]  1390  1
pool number 77 engages 2 metabolites: 
HC02180[e]  1391  1
HC02180[c]  1392  1
pool number 78 engages 2 metabolites: 
HC02179[e]  1393  1
HC02179[c]  1394  1
pool number 79 engages 2 metabolites: 
HC02203[e]  1397  1
HC02203[c]  1398  1
pool number 80 engages 2 metabolites: 
HC02207[e]  1405  1
HC02207[c]  1406  1
pool number 81 engages 2 metabolites: 
HC02208[e]  1407  1
HC02208[c]  1408  1
pool number 82 engages 2 metabolites: 
HC02210[e]  1409  1
HC02210[c]  1410  1
pool number 83 engages 2 metabolites: 
HC02213[e]  1411  1
HC02213[c]  1412  1
pool number 84 engages 2 metabolites: 
HC02214[e]  1413  1
HC02214[c]  1414  1
pool number 85 engages 2 metabolites: 
HC02216[e]  1415  1
HC02216[c]  1416  1
pool number 86 engages 2 metabolites: 
HC02217[e]  1417  1
HC02217[c]  1418  1
pool number 87 engages 3 metabolites: 
thbpt4acam[n]  1428  1
CE2705[n]  1429  1
CE5236[n]  1454  1
pool number 88 engages 2 metabolites: 
pail45p_hs[m]  1436  1
CE5101[m]  1437  1
pool number 89 engages 3 metabolites: 
prostgd2[r]  1172  1
C05957[r]  1460  1
CE4876[r]  1468  1
pool number 90 engages 6 metabolites: 
c12dccoa[x]  1491  1
dodecanac[x]  1492  1
dodecanac[c]  1493  1
c12dccoa[c]  1494  1
c12dc[c]  1495  1
c12dc[x]  1538  1
pool number 91 engages 6 metabolites: 
adpac[c]  1473  1
adpcoa[c]  1474  1
adpac[x]  1475  1
adpcoa[x]  1476  1
c6dc[x]  1477  1
c6dc[c]  1517  1
pool number 92 engages 6 metabolites: 
c10dc[x]  1485  1
c10dc[c]  1486  1
sebcoa[c]  1487  1
sebcoa[x]  1535  1
sebacid[c]  1550  1
sebacid[x]  1552  1
pool number 93 engages 6 metabolites: 
sbcoa[c]  1523  1
c8dc[c]  1524  1
sbcoa[x]  1536  1
subeac[x]  1551  1
subeac[c]  1553  1
c8dc[x]  1554  1
pool number 94 engages 2 metabolites: 
oh1[c]  1568  1
oh1[e]  1569  1
machine time: 1.47s
