# Supplementary material for: Identifying All Moiety Conservation Laws in Genome-Scale Metabolic Networks
Source: PLoS One. 2014 Jul 2;9(7):e100750. doi: 10.1371/journal.pone.0100750 (PMC4079565; doi:10.1371/journal.pone.0100750)
Supplement: Material S1 — Independent MCLs found in the human reactome Recon-2 as well as in the six tissue-specific networks tested. (GZ) [file pone.0100750.s002.gz › poolshuman/poolsliver.dat]

There are 95 linearly independent conserved pools, engaging   309 metabolites 
 They generate all the conservation laws 
pool number 1 engages 2 metabolites: 
nadph[m]  9  1
nadp[m]  12  1
pool number 2 engages 3 metabolites: 
na1[e]  44  1
na1[c]  46  1
na1[r]  1782  1
pool number 3 engages 2 metabolites: 
nad[m]  51  1
nadh[m]  54  1
pool number 4 engages 2 metabolites: 
srtn[c]  124  1
srtn[e]  1037  1
pool number 5 engages 2 metabolites: 
5hoxindact[c]  127  1
5hoxindoa[c]  128  1
pool number 6 engages 5 metabolites: 
udpgal[g]  138  1
udp[g]  141  1
uacgam[g]  143  1
udpacgal[g]  152  1
ump[g]  1488  1
pool number 7 engages 6 metabolites: 
nadph[c]  26  1
nadp[c]  29  1
nadph[r]  588  1
nadp[r]  590  1
nadph[x]  1365  1
nadp[x]  1366  1
pool number 8 engages 2 metabolites: 
itp[c]  210  1
idp[c]  211  1
pool number 9 engages 2 metabolites: 
fad[m]  244  1
fadh2[m]  246  1
pool number 10 engages 2 metabolites: 
melatn[c]  271  1
6hoxmelatn[c]  1446  1
pool number 11 engages 2 metabolites: 
ins[c]  276  1
ins[e]  278  1
pool number 12 engages 2 metabolites: 
gtp[m]  284  1
gdp[m]  285  1
pool number 13 engages 2 metabolites: 
xol7ah[c]  369  1
xol7ah2[c]  370  1
pool number 14 engages 3 metabolites: 
amp[r]  415  1
adp[r]  512  1
atp[r]  513  1
pool number 15 engages 2 metabolites: 
andrstrn[r]  419  1
andrstandn[r]  1368  1
pool number 16 engages 3 metabolites: 
apoC[m]  427  1
apoC_Lys[m]  429  1
apoC_Lys_btn[m]  432  1
pool number 17 engages 3 metabolites: 
apoC[c]  424  1
apoC_Lys[c]  426  1
apoC_Lys_btn[c]  430  1
pool number 18 engages 4 metabolites: 
apoC_Lys_btn[m]  432  1
biocyt[m]  433  1
btn[m]  547  1
btamp[m]  548  1
pool number 19 engages 3 metabolites: 
ascb_L[c]  494  1
dhdascb[c]  496  1
ascb_L[e]  497  1
pool number 20 engages 2 metabolites: 
k[c]  505  1
k[e]  507  1
pool number 21 engages 4 metabolites: 
dolmanp_U[r]  578  1
dolp_U[r]  579  1
dolp_U[c]  858  1
dolmanp_U[c]  860  1
pool number 22 engages 3 metabolites: 
bildglcur[e]  562  1
bildglcur[c]  563  1
bildglcur[r]  564  1
pool number 23 engages 2 metabolites: 
but[c]  585  1
but[e]  586  1
pool number 24 engages 2 metabolites: 
ca2[c]  619  1
ca2[e]  620  1
pool number 25 engages 18 metabolites: 
cdpchol[c]  347  1
cmp[c]  348  1
cdpea[c]  349  1
cdpdag_hs[c]  632  1
cdpdag_hs[m]  635  1
ctp[c]  636  1
ctp[m]  637  1
cmpacna[c]  676  1
cmpacna[n]  678  1
ctp[n]  679  1
cytd[c]  730  1
cytd[m]  732  1
cmp[m]  733  1
cdp[c]  736  1
cmp[n]  739  1
cdp[n]  741  1
cdp[m]  753  1
HC01162[c]  1694  1
pool number 26 engages 2 metabolites: 
cholate[e]  653  1
cholate[c]  654  1
pool number 27 engages 2 metabolites: 
itaccoa[m]  659  1
itacon[m]  1393  1
pool number 28 engages 2 metabolites: 
i[c]  668  1
i[e]  669  1
pool number 29 engages 3 metabolites: 
oxa[c]  670  1
oxa[e]  671  1
oxa[m]  1829  1
pool number 30 engages 2 metabolites: 
cl[e]  664  1
cl[c]  666  1
pool number 31 engages 2 metabolites: 
cmp[g]  675  1
cmpacna[g]  677  1
pool number 32 engages 2 metabolites: 
focytC[m]  721  1
ficytC[m]  722  1
pool number 33 engages 2 metabolites: 
datp[n]  749  1
dadp[n]  750  1
pool number 34 engages 3 metabolites: 
utp[n]  751  1
udp[n]  752  1
ump[n]  1643  1
pool number 35 engages 2 metabolites: 
atp[n]  518  1
adp[n]  754  1
pool number 36 engages 2 metabolites: 
gtp[n]  755  1
gdp[n]  756  1
pool number 37 engages 3 metabolites: 
dheas[e]  801  1
dheas[c]  802  1
dhea[c]  803  1
pool number 38 engages 22 metabolites: 
chito2pdol_L[c]  554  1
mpdol_L[c]  556  1
dolmanp_L[r]  573  1
dolp_L[r]  575  1
g3m8mpdol_L[r]  852  1
doldp_L[r]  853  1
dolglcp_L[c]  855  1
dolglcp_L[r]  856  1
dolp_L[c]  857  1
dolmanp_L[c]  859  1
m8mpdol_L[r]  861  1
g1m8mpdol_L[r]  862  1
g2m8mpdol_L[r]  863  1
m4mpdol_L[r]  864  1
m5mpdol_L[r]  865  1
m6mpdol_L[r]  866  1
m7mpdol_L[r]  867  1
m2mpdol_L[c]  1176  1
m3mpdol_L[c]  1177  1
m4mpdol_L[c]  1178  1
m1mpdol_L[c]  1179  1
naglc2p_L[c]  1302  1
pool number 39 engages 3 metabolites: 
estrones[e]  901  1
estrones[c]  902  1
estrone[c]  903  1
pool number 40 engages 2 metabolites: 
etfox[m]  904  1
etfrd[m]  905  1
pool number 41 engages 2 metabolites: 
hista[e]  952  1
hista[c]  1343  1
pool number 42 engages 2 metabolites: 
hom_L[e]  953  1
hom_L[c]  1349  1
pool number 43 engages 2 metabolites: 
leuktrB4[e]  967  1
leuktrB4[c]  1407  1
pool number 44 engages 2 metabolites: 
pnto_R[e]  1007  1
pnto_R[c]  1559  1
pool number 45 engages 2 metabolites: 
ser_D[e]  1031  1
ser_D[c]  1599  1
pool number 46 engages 2 metabolites: 
thyox_L[e]  1053  1
thyox_L[c]  1381  1
pool number 47 engages 2 metabolites: 
triodthy[e]  1057  1
triodthy[c]  1380  1
pool number 48 engages 3 metabolites: 
5htrp[c]  123  1
trp_L[e]  1058  1
trp_L[c]  1431  1
pool number 49 engages 6 metabolites: 
Tyr_ggn[c]  1275  1
ggn[c]  1276  1
glygn1[c]  1280  1
glygn2[c]  1281  1
dxtrn[c]  1306  1
glygn3[c]  1307  1
pool number 50 engages 3 metabolites: 
Lkynr[c]  1153  1
4aphdob[c]  1403  1
kynate[c]  1404  1
pool number 51 engages 2 metabolites: 
retinol_9_cis[c]  1430  1
retinal_cis_9[c]  1580  1
pool number 52 engages 2 metabolites: 
mescon[m]  1444  1
mescoa[m]  1445  1
pool number 53 engages 14 metabolites: 
nadh[x]  19  1
nad[x]  21  1
nad[c]  38  1
nadh[c]  40  1
nad[r]  615  1
nadh[r]  616  1
dnad[c]  844  1
nac[e]  986  1
nac[c]  1480  1
ncam[c]  1481  1
nicrns[c]  1489  1
nicrnt[c]  1490  1
nmn[c]  1491  1
rnam[c]  1558  1
pool number 54 engages 2 metabolites: 
pail45p_hs[n]  1524  1
pail345p_hs[n]  1551  1
pool number 55 engages 5 metabolites: 
dhbpt[c]  810  1
thbpt[c]  811  1
thbpt4acam[c]  1547  1
CE2705[c]  1833  1
CE5236[c]  1859  1
pool number 56 engages 3 metabolites: 
prostgd2[r]  1542  1
C05957[r]  1867  1
CE4876[r]  1898  1
pool number 57 engages 2 metabolites: 
pail345p_hs[c]  1550  1
pail34p_hs[c]  1553  1
pool number 58 engages 2 metabolites: 
prgnlone[c]  1369  1
prgnlones[c]  1563  1
pool number 59 engages 2 metabolites: 
pro_D[e]  1010  1
pro_D[c]  1566  1
pool number 60 engages 6 metabolites: 
retn[r]  1584  1
13_cis_retn[r]  1585  1
retinal_cis_9[r]  1863  1
CE1617[r]  1864  1
retinal_cis_13[r]  1865  1
retinal[r]  1866  1
pool number 61 engages 2 metabolites: 
trdrd[c]  1586  1
trdox[c]  1587  1
pool number 62 engages 6 metabolites: 
thmpp[c]  1619  1
thmmp[c]  1620  1
thmpp[m]  1621  1
thmmp[m]  1622  1
thm[c]  1624  1
HC01435[m]  1685  1
pool number 63 engages 2 metabolites: 
trdox[m]  1630  1
trdrd[m]  1631  1
pool number 64 engages 6 metabolites: 
lpam[m]  1267  1
dhlam[m]  1268  1
HC00695[m]  1701  1
2mpdhl[m]  1702  1
HC01377[m]  1703  1
HC01376[m]  1727  1
pool number 65 engages 17 metabolites: 
10fthf[c]  0  1
10fthf[m]  1  1
5mthf[e]  129  1
5mthf[c]  130  1
thf[c]  360  1
dhf[c]  804  1
dhf[m]  805  1
mlthf[c]  812  1
fol[e]  924  1
fol[c]  1154  1
thf[m]  1157  1
5forthf[c]  1161  1
methf[c]  1162  1
mlthf[m]  1269  1
methf[m]  1458  1
fol[m]  1716  1
5fthf[m]  1717  1
pool number 66 engages 2 metabolites: 
HC01522[c]  1719  1
HC00460[c]  1720  1
pool number 67 engages 2 metabolites: 
HC00664[c]  1728  1
HC01180[c]  1729  1
pool number 68 engages 2 metabolites: 
2mop[c]  1738  1
HC00900[c]  1739  1
pool number 69 engages 2 metabolites: 
34dhmald[m]  1771  1
34dhoxmand[m]  1772  1
pool number 70 engages 2 metabolites: 
3mox4hpac[m]  1773  1
homoval[m]  1774  1
pool number 71 engages 2 metabolites: 
3m4hpga[m]  1775  1
3mox4hoxm[m]  1776  1
pool number 72 engages 2 metabolites: 
HC00319[c]  1778  1
HC00319[m]  1779  1
pool number 73 engages 2 metabolites: 
HC02175[c]  1796  1
HC02175[e]  1797  1
pool number 74 engages 2 metabolites: 
HC02187[e]  1798  1
HC02187[c]  1799  1
pool number 75 engages 2 metabolites: 
HC02180[e]  1800  1
HC02180[c]  1801  1
pool number 76 engages 2 metabolites: 
HC02179[e]  1802  1
HC02179[c]  1803  1
pool number 77 engages 2 metabolites: 
HC02205[e]  1810  1
HC02205[c]  1811  1
pool number 78 engages 2 metabolites: 
HC02208[e]  1816  1
HC02208[c]  1817  1
pool number 79 engages 2 metabolites: 
HC02210[e]  1818  1
HC02210[c]  1819  1
pool number 80 engages 2 metabolites: 
HC02213[e]  1820  1
HC02213[c]  1821  1
pool number 81 engages 2 metabolites: 
HC02214[e]  1822  1
HC02214[c]  1823  1
pool number 82 engages 2 metabolites: 
HC02216[e]  1824  1
HC02216[c]  1825  1
pool number 83 engages 2 metabolites: 
HC02217[e]  1826  1
HC02217[c]  1827  1
pool number 84 engages 3 metabolites: 
thbpt4acam[n]  1834  1
CE2705[n]  1835  1
CE5236[n]  1860  1
pool number 85 engages 2 metabolites: 
pail45p_hs[m]  1842  1
CE5101[m]  1843  1
pool number 86 engages 3 metabolites: 
CE5125[x]  1878  1
CE5126[x]  1879  1
CE2416[x]  1894  1
pool number 87 engages 6 metabolites: 
c12dccoa[x]  1926  1
dodecanac[x]  1927  1
dodecanac[c]  1928  1
c12dccoa[c]  1929  1
c12dc[c]  1930  1
c12dc[x]  2041  1
pool number 88 engages 6 metabolites: 
adpac[c]  1904  1
adpcoa[c]  1905  1
adpac[x]  1906  1
adpcoa[x]  1907  1
c6dc[x]  1908  1
c6dc[c]  1981  1
pool number 89 engages 6 metabolites: 
sbcoa[c]  1987  1
c8dc[c]  1988  1
sbcoa[x]  2027  1
subeac[x]  2126  1
subeac[c]  2128  1
c8dc[x]  2129  1
pool number 90 engages 6 metabolites: 
c10dc[x]  1918  1
c10dc[c]  1919  1
sebcoa[c]  1920  1
sebcoa[x]  2026  1
sebacid[c]  2115  1
sebacid[x]  2127  1
pool number 91 engages 2 metabolites: 
oh1[c]  2138  1
oh1[e]  2139  1
pool number 92 engages 1 metabolites: 
pglyc_hs[c]  2162  1
pool number 93 engages 1 metabolites: 
clpn_hs[c]  2163  1
pool number 94 engages 1 metabolites: 
dttp[n]  2164  1
pool number 95 engages 1 metabolites: 
sphmyln_hs[c]  2165  1
machine time: 2.89s
