# Supplementary material for: Identifying All Moiety Conservation Laws in Genome-Scale Metabolic Networks
Source: PLoS One. 2014 Jul 2;9(7):e100750. doi: 10.1371/journal.pone.0100750 (PMC4079565; doi:10.1371/journal.pone.0100750)
Supplement: Material S1 — Independent MCLs found in the human reactome Recon-2 as well as in the six tissue-specific networks tested. (GZ) [file pone.0100750.s002.gz › poolshuman/poolsheart.dat]

There are 104 linearly independent conserved pools, engaging   346 metabolites 
 They generate all the conservation laws 
pool number 1 engages 2 metabolites: 
nadph[m]  7  1
nadp[m]  10  1
pool number 2 engages 2 metabolites: 
L2aadp[c]  28  1
L2aadp6sa[c]  1505  1
pool number 3 engages 2 metabolites: 
nad[m]  45  1
nadh[m]  48  1
pool number 4 engages 2 metabolites: 
34dhmald[c]  49  1
34dhoxmand[c]  54  1
pool number 5 engages 2 metabolites: 
3m4hpga[c]  78  1
3mox4hoxm[c]  79  1
pool number 6 engages 2 metabolites: 
4abut[m]  93  1
4abutn[m]  1492  1
pool number 7 engages 2 metabolites: 
srtn[c]  116  1
srtn[e]  916  1
pool number 8 engages 5 metabolites: 
udpgal[g]  127  1
udp[g]  129  1
uacgam[g]  131  1
udpacgal[g]  138  1
ump[g]  1303  1
pool number 9 engages 2 metabolites: 
itp[c]  182  1
idp[c]  183  1
pool number 10 engages 2 metabolites: 
fad[m]  209  1
fadh2[m]  211  1
pool number 11 engages 2 metabolites: 
dhcholoylcoa[x]  224  1
thcholoylcoa[x]  227  1
pool number 12 engages 2 metabolites: 
melatn[c]  235  1
6hoxmelatn[c]  1272  1
pool number 13 engages 2 metabolites: 
gtp[m]  246  1
gdp[m]  247  1
pool number 14 engages 5 metabolites: 
r5p[c]  255  1
ru5p_D[c]  1159  1
ru5p_D[r]  1160  1
xu5p_D[c]  1381  1
r5p[r]  1475  1
pool number 15 engages 2 metabolites: 
dhcholestancoa[x]  356  1
dcholcoa[x]  459  1
pool number 16 engages 2 metabolites: 
amp[r]  365  1
atp[r]  450  1
pool number 17 engages 3 metabolites: 
apoC[c]  369  1
apoC_Lys[c]  371  1
apoC_Lys_btn[c]  375  1
pool number 18 engages 3 metabolites: 
apoC[m]  372  1
apoC_Lys[m]  374  1
apoC_Lys_btn[m]  377  1
pool number 19 engages 2 metabolites: 
k[c]  443  1
k[e]  445  1
pool number 20 engages 4 metabolites: 
apoC_Lys_btn[m]  377  1
biocyt[m]  378  1
btn[m]  462  1
btamp[m]  463  1
pool number 21 engages 2 metabolites: 
glyb[c]  474  1
betald[c]  1498  1
pool number 22 engages 2 metabolites: 
bildglcur[e]  476  1
bildglcur[c]  477  1
pool number 23 engages 2 metabolites: 
nad[r]  527  1
nadh[r]  528  1
pool number 24 engages 2 metabolites: 
ca2[c]  531  1
ca2[e]  532  1
pool number 25 engages 2 metabolites: 
g6p[r]  535  1
6pgl[r]  1063  1
pool number 26 engages 2 metabolites: 
cholate[e]  559  1
cholate[c]  560  1
pool number 27 engages 2 metabolites: 
itaccoa[m]  568  1
itacon[m]  1221  1
pool number 28 engages 2 metabolites: 
creat[c]  572  1
creat[e]  604  1
pool number 29 engages 2 metabolites: 
i[c]  577  1
i[e]  578  1
pool number 30 engages 2 metabolites: 
cl[e]  573  1
cl[c]  575  1
pool number 31 engages 2 metabolites: 
cmp[g]  584  1
cmpacna[g]  586  1
pool number 32 engages 2 metabolites: 
focytC[m]  637  1
ficytC[m]  638  1
pool number 33 engages 2 metabolites: 
datp[n]  666  1
dadp[n]  667  1
pool number 34 engages 3 metabolites: 
utp[n]  668  1
udp[n]  669  1
ump[n]  1426  1
pool number 35 engages 2 metabolites: 
gtp[n]  672  1
gdp[n]  673  1
pool number 36 engages 2 metabolites: 
dgtp[n]  657  1
dgdp[n]  659  1
pool number 37 engages 4 metabolites: 
dmnoncrn[x]  610  1
dmnoncoa[x]  623  1
dmnoncoa[c]  745  1
dmnoncrn[c]  746  1
pool number 38 engages 4 metabolites: 
dtdp[m]  749  1
dtdp[c]  751  1
dtmp[c]  780  1
dtmp[m]  1312  1
pool number 39 engages 4 metabolites: 
dolmanp_L[r]  484  1
dolp_L[r]  486  1
dolp_L[c]  760  1
dolmanp_L[c]  762  1
pool number 40 engages 17 metabolites: 
10fthf[c]  0  1
10fthf[m]  1  1
5mthf[e]  117  1
5mthf[c]  118  1
thf[c]  320  1
dhf[c]  717  1
dhf[m]  718  1
mlthf[c]  725  1
fol[e]  821  1
fol[c]  1012  1
thf[m]  1015  1
5forthf[c]  1019  1
methf[c]  1020  1
mlthf[m]  1117  1
methf[m]  1285  1
fol[m]  1496  1
5fthf[m]  1497  1
pool number 41 engages 2 metabolites: 
etfox[m]  804  1
etfrd[m]  805  1
pool number 42 engages 2 metabolites: 
hista[e]  841  1
hista[c]  1181  1
pool number 43 engages 2 metabolites: 
hom_L[e]  842  1
hom_L[c]  1185  1
pool number 44 engages 2 metabolites: 
leuktrB4[e]  856  1
leuktrB4[c]  1234  1
pool number 45 engages 2 metabolites: 
retn[e]  904  1
retn[c]  1315  1
pool number 46 engages 2 metabolites: 
ser_D[e]  910  1
ser_D[c]  1391  1
pool number 47 engages 2 metabolites: 
thyox_L[e]  928  1
thyox_L[c]  1209  1
pool number 48 engages 2 metabolites: 
triodthy[e]  931  1
triodthy[c]  1208  1
pool number 49 engages 3 metabolites: 
5htrp[c]  115  1
trp_L[e]  932  1
trp_L[c]  1259  1
pool number 50 engages 2 metabolites: 
tsul[m]  1029  1
tsul[c]  1030  1
pool number 51 engages 22 metabolites: 
chito2pdol_U[c]  470  1
mpdol_U[c]  471  1
dolmanp_U[r]  489  1
dolp_U[r]  490  1
g3m8mpdol_U[r]  756  1
doldp_U[r]  757  1
dolglcp_U[c]  758  1
dolglcp_U[r]  759  1
dolp_U[c]  761  1
dolmanp_U[c]  763  1
m8mpdol_U[r]  764  1
g1m8mpdol_U[r]  765  1
g2m8mpdol_U[r]  766  1
m4mpdol_U[r]  767  1
m5mpdol_U[r]  768  1
m6mpdol_U[r]  769  1
m7mpdol_U[r]  770  1
m2mpdol_U[c]  1031  1
m3mpdol_U[c]  1032  1
m4mpdol_U[c]  1033  1
m1mpdol_U[c]  1034  1
naglc2p_U[c]  1150  1
pool number 52 engages 6 metabolites: 
nadph[c]  23  1
nadp[c]  26  1
nadph[r]  500  1
nadp[r]  502  1
nadph[x]  1197  1
nadp[x]  1198  1
pool number 53 engages 2 metabolites: 
andrstrn[r]  367  1
andrstandn[r]  1200  1
pool number 54 engages 3 metabolites: 
akg[x]  325  1
icit[x]  1207  1
HC01434[x]  1463  1
pool number 55 engages 46 metabolites: 
ksi_pre18[g]  271  1
ksi_pre19[g]  272  1
ksi_pre21[g]  273  1
ksi_pre22[g]  274  1
ksi_pre24[g]  275  1
ksi_pre25[g]  276  1
ksi_pre27[g]  277  1
ksi_pre28[g]  278  1
ksi_pre30[g]  279  1
ksi_pre31[g]  280  1
ksi_pre33[g]  281  1
ksi_pre34[g]  282  1
ksi_pre1[g]  295  1
ksi_pre2[g]  296  1
ksi_pre3[g]  297  1
ksi_pre4[g]  298  1
ksi_pre6[g]  299  1
ksi_pre7[g]  300  1
ksi_pre9[g]  301  1
ksi_pre10[g]  302  1
ksi_pre12[g]  303  1
ksi_pre13[g]  304  1
ksi_pre15[g]  305  1
ksi_pre16[g]  306  1
ksi[e]  850  1
fuc1p_L[c]  950  1
gdpfuc[c]  951  1
gdpfuc[g]  952  1
fn2m2masn[g]  954  1
fuc_L[c]  1010  1
ksi[l]  1021  1
fuc_L[l]  1022  1
ksi_pre14[g]  1035  1
ksi_pre17[g]  1036  1
ksi_pre20[g]  1037  1
ksi_pre23[g]  1038  1
ksi_pre26[g]  1039  1
ksi_pre29[g]  1040  1
ksi_pre32[g]  1041  1
ksi_pre35[g]  1042  1
ksi_pre36[g]  1043  1
ksi_pre5[g]  1052  1
ksi_pre8[g]  1053  1
ksi_pre11[g]  1054  1
l2fn2m2masn[g]  1055  1
ksi[g]  1227  1
pool number 56 engages 3 metabolites: 
Lkynr[c]  1011  1
4aphdob[c]  1229  1
kynate[c]  1230  1
pool number 57 engages 6 metabolites: 
retinal[c]  466  1
retinol[c]  1255  1
retinol_cis_11[c]  1256  1
retinol_9_cis[c]  1257  1
retinal_11_cis[c]  1373  1
retinal_cis_9[c]  1374  1
pool number 58 engages 2 metabolites: 
mescon[m]  1270  1
mescoa[m]  1271  1
pool number 59 engages 9 metabolites: 
nadh[x]  16  1
nad[x]  17  1
nad[c]  34  1
nadh[c]  36  1
dnad[c]  747  1
nad[n]  1295  1
nicrnt[c]  1304  1
nmn[n]  1305  1
nmn[c]  1306  1
pool number 60 engages 2 metabolites: 
pristcoa[c]  971  1
pristcoa[x]  1341  1
pool number 61 engages 2 metabolites: 
phytcoa[c]  973  1
phytcoa[x]  1351  1
pool number 62 engages 2 metabolites: 
pail345p_hs[c]  1353  1
pail34p_hs[c]  1355  1
pool number 63 engages 2 metabolites: 
pro_D[e]  890  1
pro_D[c]  1364  1
pool number 64 engages 2 metabolites: 
trdrd[c]  1379  1
trdox[c]  1380  1
pool number 65 engages 2 metabolites: 
spmd[c]  1401  1
spmd[e]  1457  1
pool number 66 engages 3 metabolites: 
s7p[c]  1405  1
e4p[c]  1406  1
HC00361[c]  1486  1
pool number 67 engages 2 metabolites: 
tdchola[e]  922  1
tdchola[c]  1408  1
pool number 68 engages 2 metabolites: 
trdox[m]  1414  1
trdrd[m]  1415  1
pool number 69 engages 4 metabolites: 
lpam[m]  1114  1
alpam[m]  1115  1
dhlam[m]  1116  1
HC00695[m]  1484  1
pool number 70 engages 2 metabolites: 
HC01522[c]  1499  1
HC00460[c]  1500  1
pool number 71 engages 2 metabolites: 
HC00664[c]  1506  1
HC01180[c]  1507  1
pool number 72 engages 2 metabolites: 
4hpro_LT[c]  1509  1
1p3h5c[c]  1510  1
pool number 73 engages 2 metabolites: 
2mop[c]  1517  1
HC00900[c]  1518  1
pool number 74 engages 3 metabolites: 
hLkynr[c]  69  1
42A3HP24DB[c]  70  1
C02470[c]  1519  1
pool number 75 engages 2 metabolites: 
xol7ah2al[c]  1531  1
dhcholestanate[c]  1532  1
pool number 76 engages 2 metabolites: 
3mox4hpac[m]  1549  1
homoval[m]  1550  1
pool number 77 engages 2 metabolites: 
HC00319[c]  1552  1
HC00319[m]  1553  1
pool number 78 engages 3 metabolites: 
na1[e]  40  1
na1[c]  42  1
na1[r]  1556  1
pool number 79 engages 2 metabolites: 
HC02175[c]  1569  1
HC02175[e]  1570  1
pool number 80 engages 2 metabolites: 
HC02187[e]  1571  1
HC02187[c]  1572  1
pool number 81 engages 2 metabolites: 
HC02180[e]  1573  1
HC02180[c]  1574  1
pool number 82 engages 2 metabolites: 
HC02179[e]  1575  1
HC02179[c]  1576  1
pool number 83 engages 2 metabolites: 
HC02204[e]  1581  1
HC02204[c]  1582  1
pool number 84 engages 2 metabolites: 
HC02206[e]  1585  1
HC02206[c]  1586  1
pool number 85 engages 2 metabolites: 
HC02208[e]  1589  1
HC02208[c]  1590  1
pool number 86 engages 2 metabolites: 
HC02210[e]  1591  1
HC02210[c]  1592  1
pool number 87 engages 2 metabolites: 
HC02213[e]  1593  1
HC02213[c]  1594  1
pool number 88 engages 2 metabolites: 
HC02214[e]  1595  1
HC02214[c]  1596  1
pool number 89 engages 2 metabolites: 
HC02216[e]  1597  1
HC02216[c]  1598  1
pool number 90 engages 2 metabolites: 
HC02217[e]  1599  1
HC02217[c]  1600  1
pool number 91 engages 3 metabolites: 
oxa[c]  579  1
oxa[e]  580  1
oxa[m]  1602  1
pool number 92 engages 2 metabolites: 
pail45p_hs[m]  1618  1
CE5101[m]  1619  1
pool number 93 engages 5 metabolites: 
dhbpt[c]  723  1
thbpt[c]  724  1
thbpt4acam[c]  1350  1
CE2705[c]  1609  1
CE5236[c]  1635  1
pool number 94 engages 3 metabolites: 
thbpt4acam[n]  1610  1
CE2705[n]  1611  1
CE5236[n]  1636  1
pool number 95 engages 3 metabolites: 
retn[r]  1377  1
13_cis_retn[r]  1378  1
retinal_cis_13[r]  1638  1
pool number 96 engages 3 metabolites: 
prostgd2[r]  1345  1
C05957[r]  1639  1
CE4876[r]  1664  1
pool number 97 engages 6 metabolites: 
adpac[c]  1670  1
adpcoa[c]  1671  1
adpac[x]  1672  1
adpcoa[x]  1673  1
c6dc[x]  1674  1
c6dc[c]  1743  1
pool number 98 engages 6 metabolites: 
c12dccoa[x]  1689  1
dodecanac[x]  1690  1
dodecanac[c]  1691  1
c12dccoa[c]  1692  1
c12dc[c]  1693  1
c12dc[x]  1802  1
pool number 99 engages 6 metabolites: 
c10dc[x]  1682  1
c10dc[c]  1683  1
sebcoa[c]  1684  1
sebcoa[x]  1787  1
sebacid[c]  1876  1
sebacid[x]  1888  1
pool number 100 engages 6 metabolites: 
sbcoa[c]  1749  1
c8dc[c]  1750  1
sbcoa[x]  1788  1
subeac[x]  1887  1
subeac[c]  1889  1
c8dc[x]  1890  1
pool number 101 engages 2 metabolites: 
oh1[c]  1905  1
oh1[e]  1906  1
pool number 102 engages 1 metabolites: 
pglyc_hs[c]  1926  1
pool number 103 engages 1 metabolites: 
clpn_hs[c]  1927  1
pool number 104 engages 1 metabolites: 
dttp[n]  1928  1
machine time: 2.1s
