# Supplementary material for: Identifying All Moiety Conservation Laws in Genome-Scale Metabolic Networks
Source: PLoS One. 2014 Jul 2;9(7):e100750. doi: 10.1371/journal.pone.0100750 (PMC4079565; doi:10.1371/journal.pone.0100750)
Supplement: Material S1 — Independent MCLs found in the human reactome Recon-2 as well as in the six tissue-specific networks tested. (GZ) [file pone.0100750.s002.gz › poolshuman/poolsglia.dat]

There are 107 linearly independent conserved pools, engaging   414 metabolites 
 They generate all the conservation laws 
pool number 1 engages 2 metabolites: 
nadph[m]  8  1
nadp[m]  11  1
pool number 2 engages 2 metabolites: 
nadh[x]  18  1
nad[x]  20  1
pool number 3 engages 4 metabolites: 
nadph[c]  22  1
nadp[c]  23  1
nadph[r]  325  1
nadp[r]  327  1
pool number 4 engages 8 metabolites: 
lpam[m]  643  1
alpam[m]  644  1
dhlam[m]  645  1
HC00695[m]  846  1
2mpdhl[m]  847  1
HC01377[m]  848  1
HC01712[m]  855  1
HC01376[m]  867  1
pool number 5 engages 3 metabolites: 
na1[e]  37  1
na1[c]  39  1
na1[r]  906  1
pool number 6 engages 4 metabolites: 
4hglusa[m]  88  1
e4hglu[m]  89  1
1p3h5c[m]  755  1
4hpro_LT[m]  869  1
pool number 7 engages 2 metabolites: 
34dhpha[c]  49  1
34dhpac[c]  52  1
pool number 8 engages 2 metabolites: 
34dhmald[c]  48  1
34dhoxmand[c]  53  1
pool number 9 engages 2 metabolites: 
sphgn[c]  61  1
sph1p[c]  787  1
pool number 10 engages 3 metabolites: 
hLkynr[c]  65  1
42A3HP24DB[c]  66  1
C02470[c]  878  1
pool number 11 engages 2 metabolites: 
dopa[c]  68  1
dopa[e]  495  1
pool number 12 engages 2 metabolites: 
3m4hpga[c]  74  1
3mox4hoxm[c]  75  1
pool number 13 engages 2 metabolites: 
nrpphr[c]  84  1
nrpphr[e]  558  1
pool number 14 engages 2 metabolites: 
srtn[c]  100  1
srtn[e]  584  1
pool number 15 engages 4 metabolites: 
itp[c]  136  1
idp[c]  137  1
idp[n]  687  1
itp[n]  691  1
pool number 16 engages 3 metabolites: 
acgam[c]  138  1
acgam[l]  139  1
acgam[r]  904  1
pool number 17 engages 6 metabolites: 
acnam[c]  150  1
acnam[n]  151  1
cmpacna[c]  384  1
cmpacna[n]  385  1
HC01162[c]  837  1
HC01115[c]  849  1
pool number 18 engages 2 metabolites: 
fad[m]  153  1
fadh2[m]  155  1
pool number 19 engages 3 metabolites: 
orn[c]  163  1
orn[m]  262  1
orn[e]  563  1
pool number 20 engages 2 metabolites: 
gtp[m]  181  1
gdp[m]  182  1
pool number 21 engages 2 metabolites: 
ala_D[e]  215  1
ala_D[c]  217  1
pool number 22 engages 3 metabolites: 
fald[c]  225  1
Sfglutth[c]  612  1
HC02121[c]  914  1
pool number 23 engages 2 metabolites: 
leuktrA4[c]  232  1
leuktrA4[e]  540  1
pool number 24 engages 3 metabolites: 
ascb_L[c]  276  1
dhdascb[c]  278  1
ascb_L[e]  279  1
pool number 25 engages 2 metabolites: 
asp_D[e]  282  1
asp_D[c]  284  1
pool number 26 engages 2 metabolites: 
k[c]  283  1
k[e]  285  1
pool number 27 engages 2 metabolites: 
amp[r]  240  1
atp[r]  288  1
pool number 28 engages 2 metabolites: 
bildglcur[e]  312  1
bildglcur[c]  313  1
pool number 29 engages 2 metabolites: 
bilglcur[e]  314  1
bilglcur[c]  315  1
pool number 30 engages 3 metabolites: 
bilirub[c]  316  1
bilirub[e]  317  1
bilirub[r]  318  1
pool number 31 engages 2 metabolites: 
but[c]  322  1
but[e]  323  1
pool number 32 engages 2 metabolites: 
44mctr[r]  324  1
44mzym[r]  326  1
pool number 33 engages 2 metabolites: 
nad[r]  339  1
nadh[r]  340  1
pool number 34 engages 4 metabolites: 
zymst[r]  341  1
zymstnl[r]  461  1
chlstol[r]  462  1
lthstrl[r]  463  1
pool number 35 engages 2 metabolites: 
ca2[c]  342  1
ca2[e]  343  1
pool number 36 engages 2 metabolites: 
inost[c]  351  1
inost[e]  537  1
pool number 37 engages 2 metabolites: 
cholate[e]  364  1
cholate[c]  365  1
pool number 38 engages 13 metabolites: 
xol7ah[c]  206  1
xol7ah2[c]  207  1
xol7aone[c]  208  1
chsterol[r]  357  1
xol25oh[r]  358  1
chsterol[c]  366  1
chsterol[l]  368  1
chsterol[m]  369  1
xol7aone[r]  681  1
xol7ah2[m]  734  1
20ahchsterol[m]  735  1
HC02020[r]  910  1
xol7aone[m]  981  1
pool number 39 engages 2 metabolites: 
itaccoa[m]  370  1
itacon[m]  690  1
pool number 40 engages 2 metabolites: 
cl[e]  375  1
cl[c]  377  1
pool number 41 engages 2 metabolites: 
i[c]  379  1
i[e]  380  1
pool number 42 engages 2 metabolites: 
creat[c]  374  1
creat[e]  392  1
pool number 43 engages 2 metabolites: 
focytC[m]  403  1
ficytC[m]  404  1
pool number 44 engages 2 metabolites: 
dgtp[n]  423  1
dgdp[n]  425  1
pool number 45 engages 2 metabolites: 
datp[n]  432  1
dadp[n]  433  1
pool number 46 engages 3 metabolites: 
utp[n]  434  1
udp[n]  435  1
ump[n]  803  1
pool number 47 engages 2 metabolites: 
atp[n]  292  1
adp[n]  437  1
pool number 48 engages 2 metabolites: 
gtp[n]  438  1
gdp[n]  439  1
pool number 49 engages 2 metabolites: 
orot[c]  466  1
orot[e]  820  1
pool number 50 engages 5 metabolites: 
dhbpt[c]  470  1
thbpt[c]  471  1
thbpt4acam[c]  758  1
CE2705[c]  953  1
CE5236[c]  979  1
pool number 51 engages 4 metabolites: 
didp[c]  473  1
didp[n]  474  1
ditp[c]  475  1
ditp[n]  476  1
pool number 52 engages 5 metabolites: 
dmnoncrn[x]  395  1
dmnoncrn[m]  396  1
dmnoncoa[x]  397  1
dmnoncoa[c]  484  1
dmnoncrn[c]  485  1
pool number 53 engages 3 metabolites: 
his_L[e]  531  1
his_L[c]  675  1
his_L[m]  908  1
pool number 54 engages 2 metabolites: 
pnto_R[e]  566  1
pnto_R[c]  763  1
pool number 55 engages 2 metabolites: 
pro_D[e]  568  1
pro_D[c]  767  1
pool number 56 engages 2 metabolites: 
retn[e]  577  1
retn[c]  733  1
pool number 57 engages 2 metabolites: 
ser_D[e]  582  1
ser_D[c]  785  1
pool number 58 engages 2 metabolites: 
triodthy[e]  591  1
triodthy[c]  684  1
pool number 59 engages 2 metabolites: 
trp_L[e]  592  1
trp_L[c]  708  1
pool number 60 engages 2 metabolites: 
pristcoa[c]  611  1
pristcoa[x]  747  1
pool number 61 engages 5 metabolites: 
frdp[c]  499  1
frdp[x]  627  1
frdp[r]  628  1
sql[r]  789  2
HC01118[r]  831  2
pool number 62 engages 2 metabolites: 
tsul[m]  634  1
tsul[c]  635  1
pool number 63 engages 2 metabolites: 
udpglcur[c]  674  1
udpglcur[r]  801  1
pool number 64 engages 14 metabolites: 
10fthf[c]  0  1
5mthf[e]  101  1
5mthf[c]  102  1
thf[c]  201  1
dhf[c]  464  1
dhf[m]  465  1
mlthf[c]  472  1
fol[e]  518  1
fol[c]  625  1
thf[m]  626  1
methf[c]  630  1
mlthf[m]  646  1
methf[m]  717  1
5fthf[m]  859  1
pool number 65 engages 2 metabolites: 
udpg[c]  641  1
udpg[r]  802  1
pool number 66 engages 4 metabolites: 
glcur[c]  652  1
glcur[r]  653  1
guln[r]  654  1
guln[c]  672  1
pool number 67 engages 2 metabolites: 
hista[e]  532  1
hista[c]  676  1
pool number 68 engages 2 metabolites: 
hom_L[e]  533  1
hom_L[c]  678  1
pool number 69 engages 2 metabolites: 
thyox_L[e]  589  1
thyox_L[c]  685  1
pool number 70 engages 3 metabolites: 
Lkynr[c]  624  1
4aphdob[c]  694  1
kynate[c]  695  1
pool number 71 engages 2 metabolites: 
leuktrB4[e]  541  1
leuktrB4[c]  697  1
pool number 72 engages 6 metabolites: 
retinal[c]  303  1
retinol[c]  705  1
retinol_cis_11[c]  706  1
retinol_9_cis[c]  707  1
retinal_11_cis[c]  775  1
retinal_cis_9[c]  776  1
pool number 73 engages 2 metabolites: 
mescon[m]  715  1
mescoa[m]  716  1
pool number 74 engages 2 metabolites: 
pac[c]  737  1
pacald[c]  746  1
pool number 75 engages 6 metabolites: 
pail_hs[c]  352  1
pail_hs[n]  738  1
pail45p_hs[n]  739  1
pail4p_hs[c]  740  1
pail4p_hs[n]  741  1
pail5p_hs[n]  761  1
pool number 76 engages 3 metabolites: 
prostgd2[r]  752  1
C05957[r]  986  1
CE4876[r]  1003  1
pool number 77 engages 2 metabolites: 
nad[m]  44  1
nadh[m]  47  1
pool number 78 engages 3 metabolites: 
retn[r]  779  1
13_cis_retn[r]  780  1
retinal_cis_13[r]  985  1
pool number 79 engages 2 metabolites: 
trdrd[c]  781  1
trdox[c]  782  1
pool number 80 engages 4 metabolites: 
56dthm[c]  469  1
thym[c]  507  1
thym[m]  841  1
56dthm[m]  842  1
pool number 81 engages 2 metabolites: 
HC01522[c]  861  1
HC00460[c]  862  1
pool number 82 engages 2 metabolites: 
2mop[c]  876  1
HC00900[c]  877  1
pool number 83 engages 10 metabolites: 
dgchol[x]  298  1
dcholcoa[x]  299  1
dgchol[c]  453  1
tdchola[e]  588  1
tdchola[c]  793  1
tdchola[x]  794  1
C02528[r]  879  1
dcholcoa[r]  880  1
C02528[c]  881  1
dcholcoa[c]  882  1
pool number 84 engages 2 metabolites: 
xol7ah2al[c]  888  1
dhcholestanate[c]  889  1
pool number 85 engages 2 metabolites: 
HC00319[c]  902  1
HC00319[m]  903  1
pool number 86 engages 2 metabolites: 
HC02175[c]  916  1
HC02175[e]  917  1
pool number 87 engages 2 metabolites: 
HC02187[e]  918  1
HC02187[c]  919  1
pool number 88 engages 2 metabolites: 
HC02180[e]  920  1
HC02180[c]  921  1
pool number 89 engages 2 metabolites: 
HC02179[e]  922  1
HC02179[c]  923  1
pool number 90 engages 2 metabolites: 
HC02205[e]  930  1
HC02205[c]  931  1
pool number 91 engages 2 metabolites: 
HC02208[e]  936  1
HC02208[c]  937  1
pool number 92 engages 2 metabolites: 
HC02210[e]  938  1
HC02210[c]  939  1
pool number 93 engages 2 metabolites: 
HC02213[e]  940  1
HC02213[c]  941  1
pool number 94 engages 2 metabolites: 
HC02214[e]  942  1
HC02214[c]  943  1
pool number 95 engages 2 metabolites: 
HC02216[e]  944  1
HC02216[c]  945  1
pool number 96 engages 2 metabolites: 
HC02217[e]  946  1
HC02217[c]  947  1
pool number 97 engages 2 metabolites: 
oxa[c]  381  1
oxa[m]  949  1
pool number 98 engages 2 metabolites: 
pail45p_hs[m]  962  1
CE5101[m]  963  1
pool number 99 engages 3 metabolites: 
thbpt4acam[n]  954  1
CE2705[n]  955  1
CE5236[n]  980  1
pool number 100 engages 2 metabolites: 
nadh[r]  340  1
retinal_cis_13[r]  985  1
pool number 101 engages 2 metabolites: 
thcholstoic[c]  870  1
CE4872[c]  992  1
pool number 102 engages 2 metabolites: 
oh1[c]  1016  1
oh1[e]  1017  1
pool number 103 engages 1 metabolites: 
pchol_hs[c]  1029  1
pool number 104 engages 1 metabolites: 
pe_hs[c]  1030  1
pool number 105 engages 1 metabolites: 
clpn_hs[c]  1031  1
pool number 106 engages 1 metabolites: 
sphmyln_hs[c]  1032  1
pool number 107 engages 133 metabolites: 
coa[m]  43  1
glutcoa[m]  46  1
b2coa[m]  62  1
3hibutcoa[m]  63  1
coa[c]  69  1
accoa[m]  87  1
2maacoa[m]  115  1
ppcoa[m]  116  1
accoa[c]  117  1
aacoa[m]  118  1
coa[x]  119  1
pmtcoa[x]  122  1
malcoa[c]  125  1
ppcoa[c]  131  1
accoa[n]  135  1
2mbcoa[m]  152  1
2mb2coa[m]  154  1
btcoa[m]  156  1
ivcoa[m]  157  1
3mb2coa[m]  158  1
ibcoa[m]  159  1
2mp2coa[m]  160  1
succoa[m]  202  1
arachcoa[c]  248  1
arachcoa[m]  251  1
arachdcoa[c]  252  1
arachdcoa[x]  253  1
pmtcoa[c]  264  1
tdcoa[c]  265  1
lnlncgcoa[c]  266  1
dlnlcgcoa[c]  267  1
tmndnccoa[c]  268  1
lnlccoa[c]  269  1
clpndcoa[c]  270  1
c226coa[c]  271  1
stcoa[c]  272  1
odecoa[c]  273  1
eicostetcoa[c]  274  1
pmtcoa[m]  275  1
cholcoa[x]  294  1
dcholcoa[x]  299  1
hdd2coa[m]  329  1
stcoa[m]  330  1
odecoa[m]  331  1
arachdcoa[m]  334  1
c226coa[x]  335  1
c226coa[m]  338  1
nad[r]  339  2
coa[n]  361  1
itaccoa[m]  370  1
clpndcoa[x]  382  1
coa[l]  389  1
coa[r]  390  1
dmnoncoa[x]  397  1
dd2coa[m]  446  1
dmnoncoa[c]  484  1
dpcoa[c]  496  1
dpcoa[l]  497  1
3hbcoa[m]  511  1
3hmbcoa[m]  512  1
tdcoa[m]  613  1
occoa[m]  614  1
lnlccoa[m]  615  1
strdnccoa[m]  616  1
tmndnccoa[m]  617  1
hmgcoa[m]  677  1
3mgcoa[m]  711  1
mescoa[m]  716  1
pan4p[c]  742  1
ptth[c]  743  1
4ppcys[c]  764  1
prpncoa[m]  765  1
3hpcoa[m]  771  1
retn[r]  779  2
13_cis_retn[r]  780  2
dpcoa[m]  823  1
HC01408[m]  838  1
pmtcoa[r]  839  1
lnlccoa[r]  853  1
ptth[m]  863  1
pan4p[m]  864  1
HC01231[c]  865  1
4ppcys[m]  868  1
cholcoa[c]  871  1
HC01415[m]  872  1
3odcoa[m]  873  1
ddcacoa[m]  874  1
3otdcoa[m]  875  1
dcholcoa[r]  880  1
dcholcoa[c]  882  1
HC01412[m]  883  1
3ohdcoa[m]  884  1
HC01401[m]  885  1
HC01223[m]  886  1
HC01231[m]  887  1
HC01397[m]  890  1
HC01399[m]  891  1
3oddcoa[m]  892  1
dcacoa[m]  893  1
HC01403[m]  894  1
dc2coa[m]  895  1
HC01405[m]  896  1
HC01406[m]  897  1
HC01409[m]  898  1
HC01407[m]  899  1
HC01410[m]  900  1
lnlncgcoa[r]  911  1
btcoa[c]  915  1
CE2421[m]  950  1
CE0713[m]  951  1
CE2434[m]  964  1
CE0849[m]  965  1
CE2433[m]  966  1
CE0785[m]  967  1
CE2432[m]  968  1
CE2431[m]  969  1
CE2435[m]  970  1
C05279[m]  971  1
CE2420[m]  972  1
CE2417[m]  973  1
CE2418[m]  974  1
CE2422[m]  975  1
CE2424[m]  976  1
CE0693[m]  977  1
C05280[m]  978  1
CE5117[m]  996  1
CE5118[m]  997  1
CE5119[m]  998  1
CE5120[m]  999  1
CE4790[m]  1000  1
CE4792[m]  1001  1
CE4794[m]  1002  1
CE5121[m]  1006  1
machine time: 49.21s
