# Supplementary material for: Identifying All Moiety Conservation Laws in Genome-Scale Metabolic Networks
Source: PLoS One. 2014 Jul 2;9(7):e100750. doi: 10.1371/journal.pone.0100750 (PMC4079565; doi:10.1371/journal.pone.0100750)
Supplement: Material S1 — Independent MCLs found in the human reactome Recon-2 as well as in the six tissue-specific networks tested. (GZ) [file pone.0100750.s002.gz › poolshuman/poolsbreast.dat]

There are 88 linearly independent conserved pools, engaging   279 metabolites 
 They generate all the conservation laws 
pool number 1 engages 9 metabolites: 
nadh[x]  18  1
nad[x]  20  1
nad[c]  34  1
nadh[c]  36  1
dnad[c]  708  1
nac[c]  1255  1
nicrns[c]  1264  1
nicrnt[c]  1265  1
nmn[c]  1266  1
pool number 2 engages 4 metabolites: 
nadph[c]  23  1
nadp[c]  26  1
nadph[r]  480  1
nadp[r]  482  1
pool number 3 engages 4 metabolites: 
na1[e]  40  1
na1[c]  42  1
na1[x]  1259  1
na1[r]  1508  1
pool number 4 engages 2 metabolites: 
nad[m]  45  1
nadh[m]  48  1
pool number 5 engages 3 metabolites: 
hLkynr[c]  66  1
42A3HP24DB[c]  67  1
C02470[c]  1476  1
pool number 6 engages 2 metabolites: 
srtn[c]  114  1
srtn[e]  871  1
pool number 7 engages 2 metabolites: 
5mthf[e]  115  1
5mthf[c]  116  1
pool number 8 engages 2 metabolites: 
fad[m]  201  1
fadh2[m]  203  1
pool number 9 engages 2 metabolites: 
ins[c]  223  1
ins[e]  225  1
pool number 10 engages 2 metabolites: 
gtp[m]  231  1
gdp[m]  232  1
pool number 11 engages 6 metabolites: 
amet[c]  49  1
ahcys[c]  50  1
ahcys[r]  299  1
amet[r]  350  1
ahcys[m]  351  1
amet[m]  352  1
pool number 12 engages 3 metabolites: 
amp[r]  356  1
adp[r]  421  1
atp[r]  422  1
pool number 13 engages 2 metabolites: 
andrstrn[r]  358  1
andrstandn[r]  1163  1
pool number 14 engages 3 metabolites: 
apoC[c]  360  1
apoC_Lys[c]  362  1
apoC_Lys_btn[c]  366  1
pool number 15 engages 3 metabolites: 
apoC[m]  363  1
apoC_Lys[m]  365  1
apoC_Lys_btn[m]  368  1
pool number 16 engages 4 metabolites: 
apoC_Lys_btn[m]  368  1
biocyt[m]  369  1
btn[m]  443  1
btamp[m]  444  1
pool number 17 engages 3 metabolites: 
arachcoa[c]  372  1
arach[e]  376  1
arach[c]  377  1
pool number 18 engages 2 metabolites: 
urea[c]  381  1
urea[e]  893  1
pool number 19 engages 8 metabolites: 
sgalside_hs[l]  384  1
galside_hs[l]  385  1
digalside_hs[c]  683  1
digalside_hs[l]  684  1
galside_hs[g]  1006  1
sgalside_hs[g]  1009  1
galside_hs[c]  1050  1
sgalside_hs[c]  1357  1
pool number 20 engages 4 metabolites: 
ascb_L[c]  407  1
dhdascb[c]  409  1
ascb_L[e]  410  1
dhdascb[e]  658  1
pool number 21 engages 2 metabolites: 
k[c]  417  1
k[e]  418  1
pool number 22 engages 2 metabolites: 
atp[n]  427  1
adp[n]  626  1
pool number 23 engages 2 metabolites: 
glyb[c]  455  1
betald[c]  1457  1
pool number 24 engages 3 metabolites: 
bildglcur[e]  457  1
bildglcur[c]  458  1
bildglcur[r]  459  1
pool number 25 engages 2 metabolites: 
but[c]  477  1
but[e]  478  1
pool number 26 engages 2 metabolites: 
nad[r]  495  1
nadh[r]  496  1
pool number 27 engages 2 metabolites: 
ca2[c]  499  1
ca2[e]  500  1
pool number 28 engages 2 metabolites: 
cholate[e]  527  1
cholate[c]  528  1
pool number 29 engages 2 metabolites: 
creat[c]  537  1
creat[e]  572  1
pool number 30 engages 2 metabolites: 
cl[e]  538  1
cl[c]  540  1
pool number 31 engages 2 metabolites: 
i[c]  542  1
i[e]  543  1
pool number 32 engages 2 metabolites: 
cmp[g]  549  1
cmpacna[g]  551  1
pool number 33 engages 2 metabolites: 
nadph[m]  8  1
nadp[m]  11  1
pool number 34 engages 2 metabolites: 
focytC[m]  597  1
ficytC[m]  598  1
pool number 35 engages 2 metabolites: 
dgtp[n]  613  1
dgdp[n]  615  1
pool number 36 engages 2 metabolites: 
datp[n]  622  1
dadp[n]  623  1
pool number 37 engages 2 metabolites: 
gtp[n]  627  1
gdp[n]  628  1
pool number 38 engages 10 metabolites: 
dgchol[x]  439  1
dcholcoa[x]  440  1
dgchol[c]  652  1
tdchola[e]  877  1
tdchola[c]  1372  1
tdchola[x]  1373  1
C02528[r]  1477  1
dcholcoa[r]  1478  1
C02528[c]  1479  1
dcholcoa[c]  1480  1
pool number 39 engages 6 metabolites: 
dadp[m]  654  1
dgdp[m]  655  1
dcdp[m]  709  1
dtdp[m]  710  1
dudp[m]  713  1
dutp[m]  715  1
pool number 40 engages 7 metabolites: 
dhcholestanate[m]  660  1
dhcholestanate[x]  661  1
xol7ah3[m]  1280  1
xol7ah2al[m]  1281  1
xol7ah2al[c]  1484  1
dhcholestanate[c]  1485  1
xol7ah3[c]  1495  1
pool number 41 engages 5 metabolites: 
dhbpt[c]  678  1
thbpt[c]  679  1
thbpt4acam[c]  1312  1
CE2705[c]  1562  1
CE5236[c]  1588  1
pool number 42 engages 4 metabolites: 
didp[c]  681  1
didp[n]  682  1
ditp[c]  685  1
ditp[n]  686  1
pool number 43 engages 22 metabolites: 
chito2pdol_U[c]  451  1
mpdol_U[c]  452  1
dolmanp_U[r]  470  1
dolp_U[r]  471  1
g3m8mpdol_U[r]  718  1
doldp_U[r]  719  1
dolglcp_U[c]  720  1
dolglcp_U[r]  721  1
dolp_U[c]  722  1
dolmanp_U[c]  723  1
m8mpdol_U[r]  724  1
g1m8mpdol_U[r]  725  1
g2m8mpdol_U[r]  726  1
m4mpdol_U[r]  727  1
m5mpdol_U[r]  728  1
m6mpdol_U[r]  729  1
m7mpdol_U[r]  730  1
m2mpdol_U[c]  971  1
m3mpdol_U[c]  972  1
m4mpdol_U[c]  973  1
m1mpdol_U[c]  974  1
naglc2p_U[c]  1095  1
pool number 44 engages 2 metabolites: 
hom_L[e]  798  1
hom_L[c]  1144  1
pool number 45 engages 2 metabolites: 
pro_D[e]  848  1
pro_D[c]  1332  1
pool number 46 engages 2 metabolites: 
ser_D[e]  866  1
ser_D[c]  1356  1
pool number 47 engages 2 metabolites: 
thyox_L[e]  880  1
thyox_L[c]  1175  1
pool number 48 engages 2 metabolites: 
triodthy[e]  881  1
triodthy[c]  1174  1
pool number 49 engages 2 metabolites: 
hista[e]  797  1
hista[c]  1138  1
pool number 50 engages 2 metabolites: 
nadph[x]  1160  1
nadp[x]  1161  1
pool number 51 engages 2 metabolites: 
itaccoa[m]  534  1
itacon[m]  1188  1
pool number 52 engages 4 metabolites: 
itp[c]  175  1
idp[c]  176  1
idp[n]  1185  1
itp[n]  1189  1
pool number 53 engages 3 metabolites: 
Lkynr[c]  948  1
4aphdob[c]  1197  1
kynate[c]  1198  1
pool number 54 engages 7 metabolites: 
retinal[c]  447  1
retinol[c]  1218  1
retfa[c]  1219  1
retinol_cis_11[c]  1220  1
retinol_9_cis[c]  1221  1
retinal_11_cis[c]  1340  1
retinal_cis_9[c]  1341  1
pool number 55 engages 2 metabolites: 
mescon[m]  1235  1
mescoa[m]  1236  1
pool number 56 engages 2 metabolites: 
melatn[c]  218  1
6hoxmelatn[c]  1237  1
pool number 57 engages 5 metabolites: 
udpgal[g]  125  1
udp[g]  128  1
uacgam[g]  130  1
udpacgal[g]  137  1
ump[g]  1263  1
pool number 58 engages 2 metabolites: 
retn[e]  858  1
retn[c]  1277  1
pool number 59 engages 3 metabolites: 
prostgd2[r]  1307  1
C05957[r]  1593  1
CE4876[r]  1612  1
pool number 60 engages 3 metabolites: 
retn[r]  1344  1
13_cis_retn[r]  1345  1
retinal_cis_13[r]  1592  1
pool number 61 engages 2 metabolites: 
trdrd[c]  1346  1
trdox[c]  1347  1
pool number 62 engages 5 metabolites: 
thmpp[c]  1374  1
thmmp[c]  1375  1
thmpp[m]  1376  1
thmmp[m]  1377  1
thm[c]  1378  1
pool number 63 engages 2 metabolites: 
trdox[m]  1382  1
trdrd[m]  1383  1
pool number 64 engages 3 metabolites: 
utp[n]  624  1
udp[n]  625  1
ump[n]  1393  1
pool number 65 engages 4 metabolites: 
lpam[m]  1059  1
dhlam[m]  1060  1
HC00695[m]  1443  1
2mpdhl[m]  1444  1
pool number 66 engages 2 metabolites: 
4abut[m]  87  1
4abutn[m]  1452  1
pool number 67 engages 13 metabolites: 
10fthf[c]  0  1
thf[c]  303  1
dhf[c]  671  1
dhf[m]  672  1
mlthf[c]  680  1
fol[e]  775  1
fol[c]  949  1
thf[m]  952  1
5forthf[c]  956  1
methf[c]  957  1
mlthf[m]  1061  1
methf[m]  1248  1
5fthf[m]  1456  1
pool number 68 engages 2 metabolites: 
HC01522[c]  1458  1
HC00460[c]  1459  1
pool number 69 engages 2 metabolites: 
4hpro_LT[c]  1466  1
1p3h5c[c]  1467  1
pool number 70 engages 2 metabolites: 
2mop[c]  1474  1
HC00900[c]  1475  1
pool number 71 engages 2 metabolites: 
34dhmald[m]  1498  1
34dhoxmand[m]  1499  1
pool number 72 engages 2 metabolites: 
3mox4hpac[m]  1500  1
homoval[m]  1501  1
pool number 73 engages 2 metabolites: 
HC00319[c]  1503  1
HC00319[m]  1504  1
pool number 74 engages 2 metabolites: 
HC02175[c]  1525  1
HC02175[e]  1526  1
pool number 75 engages 2 metabolites: 
HC02187[e]  1527  1
HC02187[c]  1528  1
pool number 76 engages 2 metabolites: 
HC02180[e]  1529  1
HC02180[c]  1530  1
pool number 77 engages 2 metabolites: 
HC02179[e]  1531  1
HC02179[c]  1532  1
pool number 78 engages 2 metabolites: 
HC02203[e]  1535  1
HC02203[c]  1536  1
pool number 79 engages 2 metabolites: 
HC02204[e]  1537  1
HC02204[c]  1538  1
pool number 80 engages 2 metabolites: 
HC02208[e]  1545  1
HC02208[c]  1546  1
pool number 81 engages 2 metabolites: 
HC02210[e]  1547  1
HC02210[c]  1548  1
pool number 82 engages 2 metabolites: 
HC02213[e]  1549  1
HC02213[c]  1550  1
pool number 83 engages 2 metabolites: 
HC02214[e]  1551  1
HC02214[c]  1552  1
pool number 84 engages 2 metabolites: 
HC02216[e]  1553  1
HC02216[c]  1554  1
pool number 85 engages 2 metabolites: 
HC02217[e]  1555  1
HC02217[c]  1556  1
pool number 86 engages 2 metabolites: 
pail45p_hs[m]  1571  1
CE5101[m]  1572  1
pool number 87 engages 3 metabolites: 
thbpt4acam[n]  1563  1
CE2705[n]  1564  1
CE5236[n]  1589  1
pool number 88 engages 2 metabolites: 
oh1[c]  1697  1
oh1[e]  1698  1
machine time: 1.7s
