# Supplementary material for: Identifying All Moiety Conservation Laws in Genome-Scale Metabolic Networks
Source: PLoS One. 2014 Jul 2;9(7):e100750. doi: 10.1371/journal.pone.0100750 (PMC4079565; doi:10.1371/journal.pone.0100750)
Supplement: Material S1 — Independent MCLs found in the human reactome Recon-2 as well as in the six tissue-specific networks tested. (GZ) [file pone.0100750.s002.gz › poolshuman/poolsbone.dat]

There are 85 linearly independent pools, engaging   294 metabolites
They don't generate all the conservation laws, 8 of the are not pools 
pool number 1 engages 2 metabolites: 
nadph[m]  9  1
nadp[m]  12  1
pool number 2 engages 3 metabolites: 
na1[e]  40  1
na1[c]  42  1
na1[r]  1428  1
pool number 3 engages 2 metabolites: 
nad[m]  47  1
nadh[m]  50  1
pool number 4 engages 2 metabolites: 
34dhmald[c]  52  1
34dhoxmand[c]  55  1
pool number 5 engages 2 metabolites: 
dopa[c]  72  1
dopa[e]  709  1
pool number 6 engages 2 metabolites: 
nrpphr[c]  89  1
nrpphr[e]  794  1
pool number 7 engages 2 metabolites: 
4abut[m]  91  1
4abutn[m]  1376  1
pool number 8 engages 4 metabolites: 
4hglusa[m]  96  1
e4hglu[m]  97  1
1p3h5c[m]  1252  1
4hpro_LT[m]  1390  1
pool number 9 engages 2 metabolites: 
srtn[c]  109  1
srtn[e]  834  1
pool number 10 engages 2 metabolites: 
5mthf[e]  110  1
5mthf[c]  111  1
pool number 11 engages 5 metabolites: 
udpgal[g]  122  1
udp[g]  125  1
uacgam[g]  127  1
udpacgal[g]  134  1
ump[g]  1209  1
pool number 12 engages 4 metabolites: 
itp[c]  179  1
idp[c]  180  1
idp[n]  1115  1
itp[n]  1119  1
pool number 13 engages 2 metabolites: 
fad[m]  209  1
fadh2[m]  211  1
pool number 14 engages 2 metabolites: 
gtp[m]  238  1
gdp[m]  239  1
pool number 15 engages 56 metabolites: 
ksi_pre18[g]  260  1
ksi_pre19[g]  261  1
ksi_pre21[g]  262  1
ksi_pre22[g]  263  1
ksi_pre24[g]  264  1
ksi_pre25[g]  265  1
ksi_pre27[g]  266  1
ksi_pre28[g]  267  1
ksi_pre30[g]  268  1
ksi_pre31[g]  269  1
ksi_pre33[g]  270  1
ksi_pre34[g]  271  1
ksi_pre1[g]  284  1
ksi_pre2[g]  285  1
ksi_pre3[g]  286  1
ksi_pre4[g]  287  1
ksi_pre6[g]  288  1
ksi_pre7[g]  289  1
ksi_pre9[g]  290  1
ksi_pre10[g]  291  1
ksi_pre12[g]  292  1
ksi_pre13[g]  293  1
ksi_pre15[g]  294  1
ksi_pre16[g]  295  1
Asn_X_Ser_Thr[r]  401  1
Asn_X_Ser_Thr[l]  402  1
g3m8masn[r]  695  1
m6masnC[g]  730  1
ksi[e]  767  1
n2m2masn[g]  866  1
fn2m2masn[g]  867  1
ksi[l]  902  1
ksi_deg1[l]  904  1
ksi_pre14[g]  914  1
ksi_pre17[g]  915  1
ksi_pre20[g]  916  1
ksi_pre23[g]  917  1
ksi_pre26[g]  918  1
ksi_pre29[g]  919  1
ksi_pre32[g]  920  1
ksi_pre35[g]  921  1
ksi_pre36[g]  922  1
ksi_pre5[g]  931  1
ksi_pre8[g]  932  1
ksi_pre11[g]  933  1
l2fn2m2masn[g]  934  1
g1m8masn[r]  935  1
g2m8masn[r]  936  1
ksi[g]  1125  1
nm4masn[g]  1151  1
nm2masn[g]  1153  1
m4masn[g]  1154  1
m8masn[r]  1155  1
m8masn[g]  1156  1
m5masnC[g]  1174  1
m7masnC[g]  1175  1
pool number 16 engages 3 metabolites: 
akg[x]  316  1
icit[x]  1103  1
HC01434[x]  1346  1
pool number 17 engages 2 metabolites: 
andrstrn[r]  355  1
andrstandn[r]  1096  1
pool number 18 engages 2 metabolites: 
urea[c]  373  1
urea[e]  851  1
pool number 19 engages 4 metabolites: 
ascb_L[c]  395  1
dhdascb[c]  397  1
ascb_L[e]  398  1
dhdascb[e]  639  1
pool number 20 engages 2 metabolites: 
k[c]  405  1
k[e]  406  1
pool number 21 engages 2 metabolites: 
amp[r]  353  1
atp[r]  410  1
pool number 22 engages 2 metabolites: 
atp[n]  414  1
adp[n]  610  1
pool number 23 engages 2 metabolites: 
nadph[x]  1093  1
nadp[x]  1094  1
pool number 24 engages 2 metabolites: 
glyb[c]  436  1
betald[c]  1381  1
pool number 25 engages 2 metabolites: 
bildglcur[e]  438  1
bildglcur[c]  439  1
pool number 26 engages 4 metabolites: 
dolmanp_U[r]  452  1
dolp_U[r]  453  1
dolp_U[c]  699  1
dolmanp_U[c]  701  1
pool number 27 engages 2 metabolites: 
but[c]  458  1
but[e]  459  1
pool number 28 engages 2 metabolites: 
44mctr[r]  460  1
44mzym[r]  462  1
pool number 29 engages 6 metabolites: 
nadh[x]  19  1
nad[x]  21  1
nad[c]  34  1
nadh[c]  36  1
nad[r]  476  1
nadh[r]  477  1
pool number 30 engages 4 metabolites: 
zymst[r]  478  1
zymstnl[r]  641  1
chlstol[r]  642  1
lthstrl[r]  643  1
pool number 31 engages 2 metabolites: 
ca2[c]  479  1
ca2[e]  480  1
pool number 32 engages 2 metabolites: 
cholate[e]  506  1
cholate[c]  507  1
pool number 33 engages 2 metabolites: 
itaccoa[m]  512  1
itacon[m]  1118  1
pool number 34 engages 2 metabolites: 
creat[c]  516  1
creat[e]  548  1
pool number 35 engages 2 metabolites: 
cl[e]  517  1
cl[c]  519  1
pool number 36 engages 2 metabolites: 
i[c]  521  1
i[e]  522  1
pool number 37 engages 2 metabolites: 
cmp[g]  526  1
cmpacna[g]  528  1
pool number 38 engages 5 metabolites: 
dmnoncrn[x]  554  1
dmnoncrn[m]  555  1
dmnoncoa[x]  566  1
dmnoncoa[c]  682  1
dmnoncrn[c]  683  1
pool number 39 engages 2 metabolites: 
focytC[m]  579  1
ficytC[m]  580  1
pool number 40 engages 3 metabolites: 
utp[n]  608  1
udp[n]  609  1
ump[n]  1317  1
pool number 41 engages 2 metabolites: 
gtp[n]  611  1
gdp[n]  612  1
pool number 42 engages 2 metabolites: 
dad_2[c]  615  1
dad_2[e]  616  1
pool number 43 engages 4 metabolites: 
didp[c]  657  1
didp[n]  658  1
ditp[c]  659  1
ditp[n]  660  1
pool number 44 engages 2 metabolites: 
dpcoa[c]  710  1
pan4p[c]  1241  1
pool number 45 engages 3 metabolites: 
lac_L[e]  770  1
lac_L[c]  1129  1
lac_L[x]  1351  1
pool number 46 engages 2 metabolites: 
no[e]  793  1
no[c]  1212  1
pool number 47 engages 2 metabolites: 
pro_D[e]  812  1
pro_D[c]  1268  1
pool number 48 engages 2 metabolites: 
ser_D[e]  829  1
ser_D[c]  1291  1
pool number 49 engages 2 metabolites: 
thyox_L[e]  841  1
thyox_L[c]  1105  1
pool number 50 engages 2 metabolites: 
triodthy[e]  843  1
triodthy[c]  1104  1
pool number 51 engages 2 metabolites: 
tsul[m]  908  1
tsul[c]  909  1
pool number 52 engages 6 metabolites: 
Tyr_ggn[c]  1009  1
ggn[c]  1010  1
glygn1[c]  1014  1
glygn2[c]  1015  1
dxtrn[c]  1040  1
glygn3[c]  1041  1
pool number 53 engages 22 metabolites: 
chito2pdol_L[c]  431  1
mpdol_L[c]  433  1
dolmanp_L[r]  447  1
dolp_L[r]  449  1
g3m8mpdol_L[r]  693  1
doldp_L[r]  694  1
dolglcp_L[c]  696  1
dolglcp_L[r]  697  1
dolp_L[c]  698  1
dolmanp_L[c]  700  1
m8mpdol_L[r]  702  1
g1m8mpdol_L[r]  703  1
g2m8mpdol_L[r]  704  1
m4mpdol_L[r]  705  1
m5mpdol_L[r]  706  1
m6mpdol_L[r]  707  1
m7mpdol_L[r]  708  1
m2mpdol_L[c]  910  1
m3mpdol_L[c]  911  1
m4mpdol_L[c]  912  1
m1mpdol_L[c]  913  1
naglc2p_L[c]  1036  1
pool number 54 engages 2 metabolites: 
hom_L[e]  760  1
hom_L[c]  1078  1
pool number 55 engages 7 metabolites: 
retinal[c]  428  1
retinol[c]  1143  1
retfa[c]  1144  1
retinol_cis_11[c]  1145  1
retinol_9_cis[c]  1146  1
retinal_11_cis[c]  1275  1
retinal_cis_9[c]  1276  1
pool number 56 engages 2 metabolites: 
mescon[m]  1162  1
mescoa[m]  1163  1
pool number 57 engages 2 metabolites: 
dtmp[m]  1217  1
thymd[m]  1218  1
pool number 58 engages 2 metabolites: 
xol7ah3[m]  1227  1
xol7ah2al[m]  1228  1
pool number 59 engages 2 metabolites: 
pail345p_hs[c]  1256  1
pail34p_hs[c]  1258  1
pool number 60 engages 3 metabolites: 
retn[r]  1279  1
13_cis_retn[r]  1280  1
retinal_cis_13[r]  1514  1
pool number 61 engages 2 metabolites: 
trdrd[c]  1281  1
trdox[c]  1282  1
pool number 62 engages 2 metabolites: 
trdox[m]  1308  1
trdrd[m]  1309  1
pool number 63 engages 2 metabolites: 
HC01522[c]  1382  1
HC00460[c]  1383  1
pool number 64 engages 6 metabolites: 
lpam[m]  1001  1
alpam[m]  1002  1
dhlam[m]  1003  1
HC00695[m]  1367  1
2mpdhl[m]  1368  1
HC01376[m]  1388  1
pool number 65 engages 2 metabolites: 
thcholstoic[c]  1391  1
CE4872[c]  1523  1
pool number 66 engages 2 metabolites: 
2mop[c]  1396  1
HC00900[c]  1397  1
pool number 67 engages 2 metabolites: 
xol7ah2al[c]  1408  1
dhcholestanate[c]  1409  1
pool number 68 engages 2 metabolites: 
3m4hpga[m]  1421  1
3mox4hoxm[m]  1422  1
pool number 69 engages 2 metabolites: 
HC00319[c]  1424  1
HC00319[m]  1425  1
pool number 70 engages 2 metabolites: 
HC02175[c]  1441  1
HC02175[e]  1442  1
pool number 71 engages 2 metabolites: 
HC02187[e]  1443  1
HC02187[c]  1444  1
pool number 72 engages 2 metabolites: 
HC02180[e]  1445  1
HC02180[c]  1446  1
pool number 73 engages 2 metabolites: 
HC02179[e]  1447  1
HC02179[c]  1448  1
pool number 74 engages 2 metabolites: 
HC02208[e]  1461  1
HC02208[c]  1462  1
pool number 75 engages 2 metabolites: 
HC02210[e]  1463  1
HC02210[c]  1464  1
pool number 76 engages 2 metabolites: 
HC02213[e]  1465  1
HC02213[c]  1466  1
pool number 77 engages 2 metabolites: 
HC02214[e]  1467  1
HC02214[c]  1468  1
pool number 78 engages 2 metabolites: 
HC02216[e]  1469  1
HC02216[c]  1470  1
pool number 79 engages 2 metabolites: 
HC02217[e]  1471  1
HC02217[c]  1472  1
pool number 80 engages 3 metabolites: 
thbpt4acam[n]  1487  1
CE2705[n]  1488  1
CE5236[n]  1511  1
pool number 81 engages 5 metabolites: 
dhbpt[c]  654  1
thbpt[c]  655  1
thbpt4acam[c]  1254  1
CE2705[c]  1486  1
CE5236[c]  1510  1
pool number 82 engages 3 metabolites: 
prostgd2[r]  1249  1
C05957[r]  1515  1
CE4876[r]  1532  1
pool number 83 engages 2 metabolites: 
oh1[c]  1558  1
oh1[e]  1559  1
pool number 84 engages 61 metabolites: 
ksi_pre18[g]  260  15
ksi_pre19[g]  261  15
ksi_pre21[g]  262  15
ksi_pre22[g]  263  15
ksi_pre24[g]  264  15
ksi_pre25[g]  265  15
ksi_pre27[g]  266  15
ksi_pre28[g]  267  15
ksi_pre30[g]  268  15
ksi_pre31[g]  269  15
ksi_pre33[g]  270  15
ksi_pre34[g]  271  15
ksi_pre1[g]  284  15
ksi_pre2[g]  285  15
ksi_pre3[g]  286  15
ksi_pre4[g]  287  15
ksi_pre6[g]  288  15
ksi_pre7[g]  289  15
ksi_pre9[g]  290  15
ksi_pre10[g]  291  15
ksi_pre12[g]  292  15
ksi_pre13[g]  293  15
ksi_pre15[g]  294  15
ksi_pre16[g]  295  15
Asn_X_Ser_Thr[r]  401  14
Asn_X_Ser_Thr[l]  402  14
g3m8masn[r]  695  14
m6masnC[g]  730  14
ksi[e]  767  15
fuc1p_L[c]  863  1
gdpfuc[c]  864  1
gdpfuc[g]  865  1
n2m2masn[g]  866  14
fn2m2masn[g]  867  15
fuc_L[c]  891  1
ksi[l]  902  15
fuc_L[l]  903  1
ksi_deg1[l]  904  14
ksi_pre14[g]  914  15
ksi_pre17[g]  915  15
ksi_pre20[g]  916  15
ksi_pre23[g]  917  15
ksi_pre26[g]  918  15
ksi_pre29[g]  919  15
ksi_pre32[g]  920  15
ksi_pre35[g]  921  15
ksi_pre36[g]  922  15
ksi_pre5[g]  931  15
ksi_pre8[g]  932  15
ksi_pre11[g]  933  15
l2fn2m2masn[g]  934  15
g1m8masn[r]  935  14
g2m8masn[r]  936  14
ksi[g]  1125  15
nm4masn[g]  1151  14
nm2masn[g]  1153  14
m4masn[g]  1154  14
m8masn[r]  1155  14
m8masn[g]  1156  14
m5masnC[g]  1174  14
m7masnC[g]  1175  14
pool number 85 engages 6 metabolites: 
nadph[c]  23  1
nadp[c]  26  1
44mctr[r]  460  1
nadph[r]  461  1
44mzym[r]  462  1
nadp[r]  463  1
machine time: 77.96s
